# Supplementary material for: N-Phenyl-4-(8-phenyl-4,5-dihydro-1,2-benzoxazolo[4,5-d]thia­zol-2-yl)piperidine-1-carboxamide
Source: Acta Crystallogr Sect E Struct Rep Online. 2009 Jun 17;65(Pt 7):o1593. doi: 10.1107/S1600536809021023 (PMC2969371; doi:10.1107/S1600536809021023)
Supplement: Supplementary file 1 [file e-65-o1593-sup1.cif]

##############################################################################
###                                                                        ###
###        Electronic paper (Acta Crystallographica Section E)             ###
###                                                                        ###
##############################################################################
#                                                                            #
# This CIF contains the data in a paper accepted for publication in Acta     #
# Crystallographica Section E. It conforms to the requirements of Notes      #
# for Authors for Section E, and has been peer reviewed under the auspices   #
# of the IUCr Commission on Journals.                                        #
#                                                                            #
# Full details of the Crystallographic Information File format               #
# are given in the paper "The Crystallographic Information File (CIF):       #
# a New Standard Archive File for Crystallography" by S. R. Hall, F. H.      #
# Allen and I. D. Brown [Acta Cryst. (1991), A47, 655-685].                  #
#                                                                            #
# The current version of the core CIF dictionary is obtainable from          #
# ftp://ftp.iucr.org/pub/cif_core.dic. The current version number is 2.4.    #
#                                                                            #
# Software is freely available for graphical display of the structure(s) in  #
# this CIF.  For information consult the CIF home page http://www.iucr.org/  #
# cif/home.html                                                              #
#                                                                            #
# This file may be used for bona fide research purposes within the           #
# scientific community so long as proper attribution is given to the journal # 
# article from which it was obtained.                                        #
#                                                                            #
##############################################################################
                                             
data_I
_audit_creation_method     SHELXL-97
_chemical_name_systematic
;
<i>N</i>-Phenyl-4-(8-phenyl-4,5-dihydro-1,2-benzoxazolo[4,5-<i>d</i>]thiazol-
2-yl)piperidine-1-carboxamide
;
_chemical_name_common     ?
_chemical_formula_moiety     'C26 H24 N4 O2 S'
_chemical_formula_sum     'C26 H24 N4 O2 S'
_chemical_formula_iupac     'C26 H24 N4 O2 S'
_chemical_formula_weight     456.55
_chemical_melting_point     ?
_symmetry_cell_setting     Monoclinic
_symmetry_space_group_name_H-M     'P 21/c'
_symmetry_space_group_name_Hall     '-P 2ybc'
loop_
    _symmetry_equiv_pos_as_xyz
    'x, y, z'
    '-x, y+1/2, -z+1/2'
    '-x, -y, -z'
    'x, -y-1/2, z-1/2'
_cell_length_a     22.2844(6)
_cell_length_b     10.1911(3)
_cell_length_c     10.2842(3)
_cell_angle_alpha     90.00
_cell_angle_beta     102.282(2)
_cell_angle_gamma     90.00
_cell_volume     2282.11(11)
_cell_formula_units_Z     4
_cell_measurement_reflns_used     4151
_cell_measurement_theta_min     2.41
_cell_measurement_theta_max     24.79
_cell_measurement_temperature     298(2)
_exptl_crystal_description     block
_exptl_crystal_colour     colorless
_exptl_crystal_size_max     0.20
_exptl_crystal_size_mid     0.10
_exptl_crystal_size_min     0.10
_exptl_crystal_density_diffrn     1.329
_exptl_crystal_density_meas     ?
_exptl_crystal_density_method     'not measured'
_exptl_crystal_F_000     960
_exptl_absorpt_coefficient_mu     0.173
_exptl_absorpt_correction_type     multi-scan
_exptl_absorpt_process_details     '(SADABS; Sheldrick, 1996)'
_exptl_absorpt_correction_T_min     0.9661
_exptl_absorpt_correction_T_max     0.9829
_exptl_special_details
;
;
_diffrn_ambient_temperature     298(2)
_diffrn_radiation_type     MoK\a
_diffrn_radiation_wavelength     0.71073
_diffrn_radiation_source     'fine-focus sealed tube'
_diffrn_radiation_monochromator     graphite
_diffrn_measurement_device_type     'Bruker SMART CCD'
_diffrn_measurement_method     '\f and \w'
_diffrn_detector_area_resol_mean     ?
_diffrn_reflns_number     16337
_diffrn_reflns_av_R_equivalents     0.0931
_diffrn_reflns_av_sigmaI/netI     0.0622
_diffrn_reflns_theta_min     1.87
_diffrn_reflns_theta_max     26.00
_diffrn_reflns_theta_full     26.00
_diffrn_measured_fraction_theta_max     0.995
_diffrn_measured_fraction_theta_full     0.995
_diffrn_reflns_limit_h_min     -22
_diffrn_reflns_limit_h_max     27
_diffrn_reflns_limit_k_min     -12
_diffrn_reflns_limit_k_max     12
_diffrn_reflns_limit_l_min     -12
_diffrn_reflns_limit_l_max     12
_diffrn_standards_number     ?
_diffrn_standards_interval_count     ?
_diffrn_standards_interval_time     ?
_diffrn_standards_decay_%     ?
_refine_special_details
;
Refinement of <i>F</i>^2^ against ALL reflections. The weighted <i>R</i>-factor
<i>wR</i> and goodness of fit <i>S</i> are based on <i>F</i>^2^, conventional
<i>R</i>-factors <i>R</i> are based on <i>F</i>, with <i>F</i> set to zero for
negative <i>F</i>^2^. The threshold expression of <i>F</i>^2^ >
\s(<i>F</i>^2^) is used only for calculating <i>R</i>-factors(gt) <i>etc</i>.
and is not relevant to the choice of reflections for refinement.
<i>R</i>-factors based on <i>F</i>^2^ are statistically about twice as large
as those based on <i>F</i>, and <i>R</i>- factors based on ALL data will be
even larger.
;
_reflns_number_total     4477
_reflns_number_gt     3399
_reflns_threshold_expression     I>2\s(I)
_refine_ls_structure_factor_coef     Fsqd
_refine_ls_matrix_type     full
_refine_ls_R_factor_all     0.0776
_refine_ls_R_factor_gt     0.0588
_refine_ls_wR_factor_gt     0.1334
_refine_ls_wR_factor_ref     0.1433
_refine_ls_goodness_of_fit_ref     1.042
_refine_ls_restrained_S_all     1.042
_refine_ls_number_reflns     4477
_refine_ls_number_parameters     301
_refine_ls_number_restraints     1
_refine_ls_hydrogen_treatment     mixed
_refine_ls_weighting_scheme     calc
_refine_ls_weighting_details
         'calc w=1/[\s^2^(Fo^2^)+(0.0715P)^2^+0.1065P] where P=(Fo^2^+2Fc^2^)/3'
_atom_sites_solution_hydrogens     geom
_atom_sites_solution_primary     direct
_atom_sites_solution_secondary     difmap
_refine_ls_shift/su_max     0.001
_refine_ls_shift/su_mean     0.000
_refine_diff_density_max     0.240
_refine_diff_density_min     -0.315
_refine_ls_extinction_method     none
_refine_ls_extinction_coef     ?
loop_
    _atom_type_symbol
    _atom_type_description
    _atom_type_scat_dispersion_real
    _atom_type_scat_dispersion_imag
    _atom_type_scat_source
    'C' 'C' 0.0033 0.0016
                         'International Tables Vol C Tables 4.2.6.8 and 6.1.1.4'
    'H' 'H' 0.0000 0.0000
                         'International Tables Vol C Tables 4.2.6.8 and 6.1.1.4'
    'N' 'N' 0.0061 0.0033
                         'International Tables Vol C Tables 4.2.6.8 and 6.1.1.4'
    'O' 'O' 0.0106 0.0060
                         'International Tables Vol C Tables 4.2.6.8 and 6.1.1.4'
    'S' 'S' 0.1246 0.1234
                         'International Tables Vol C Tables 4.2.6.8 and 6.1.1.4'
_computing_data_collection     'SMART (Bruker, 2001)'
_computing_cell_refinement     'SAINT (Bruker, 2001)'
_computing_data_reduction     'SAINT (Bruker, 2001)'
_computing_structure_solution     'SHELXS97 (Sheldrick, 2008)'
_computing_structure_refinement     'SHELXL97 (Sheldrick, 2008)'
_computing_molecular_graphics     'PLATON (Spek, 2009)'
_computing_publication_material     'SHELXTL (Sheldrick, 2008)'
loop_
    _atom_site_type_symbol
    _atom_site_label
    _atom_site_fract_x
    _atom_site_fract_y
    _atom_site_fract_z
    _atom_site_U_iso_or_equiv
    _atom_site_adp_type
    _atom_site_calc_flag
    _atom_site_refinement_flags
    _atom_site_occupancy
    _atom_site_disorder_assembly
    _atom_site_disorder_group
    C C1 0.38381(9) -0.2002(2) 0.3431(2) 0.0421(5) Uani d . 1 . .
    C C2 0.34151(12) -0.2361(2) 0.4168(3) 0.0602(7) Uani d . 1 . .
    H H2 0.3287 -0.1750 0.4723 0.072 Uiso calc R 1 . .
    C C3 0.31805(13) -0.3619(3) 0.4091(3) 0.0733(8) Uani d . 1 . .
    H H3 0.2894 -0.3846 0.4592 0.088 Uiso calc R 1 . .
    C C4 0.33650(12) -0.4538(2) 0.3283(3) 0.0663(7) Uani d . 1 . .
    H H4 0.3203 -0.5382 0.3227 0.080 Uiso calc R 1 . .
    C C5 0.37882(15) -0.4196(3) 0.2565(3) 0.0717(8) Uani d . 1 . .
    H H5 0.3920 -0.4819 0.2027 0.086 Uiso calc R 1 . .
    C C6 0.40231(12) -0.2945(2) 0.2623(2) 0.0605(7) Uani d . 1 . .
    H H6 0.4309 -0.2728 0.2117 0.073 Uiso calc R 1 . .
    C C7 0.41255(9) -0.0693(2) 0.35423(19) 0.0398(5) Uani d . 1 . .
    C C8 0.39483(9) 0.05256(19) 0.40386(19) 0.0384(5) Uani d . 1 . .
    C C9 0.44192(9) 0.1341(2) 0.4002(2) 0.0424(5) Uani d . 1 . .
    C C10 0.44851(11) 0.2734(2) 0.4429(2) 0.0520(6) Uani d . 1 . .
    H H10A 0.4326 0.3303 0.3679 0.062 Uiso calc R 1 . .
    H H10B 0.4915 0.2941 0.4759 0.062 Uiso calc R 1 . .
    C C11 0.41283(11) 0.2956(2) 0.5528(2) 0.0528(6) Uani d . 1 . .
    H H11A 0.4376 0.2671 0.6374 0.063 Uiso calc R 1 . .
    H H11B 0.4046 0.3885 0.5595 0.063 Uiso calc R 1 . .
    C C12 0.35307(10) 0.2212(2) 0.5246(2) 0.0453(5) Uani d . 1 . .
    C C13 0.34382(9) 0.10585(19) 0.45761(19) 0.0388(5) Uani d . 1 . .
    C C14 0.25309(10) 0.1164(2) 0.5099(2) 0.0449(5) Uani d . 1 . .
    C C15 0.18845(10) 0.0794(2) 0.5137(2) 0.0475(5) Uani d . 1 . .
    H H15 0.1860 -0.0166 0.5104 0.057 Uiso calc R 1 . .
    C C16 0.14331(10) 0.1320(2) 0.3913(2) 0.0491(6) Uani d . 1 . .
    H H16A 0.1463 0.2269 0.3893 0.059 Uiso calc R 1 . .
    H H16B 0.1543 0.0979 0.3114 0.059 Uiso calc R 1 . .
    C C17 0.07811(10) 0.0935(3) 0.3925(2) 0.0556(6) Uani d . 1 . .
    H H17A 0.0505 0.1317 0.3161 0.067 Uiso calc R 1 . .
    H H17B 0.0740 -0.0012 0.3863 0.067 Uiso calc R 1 . .
    C C18 0.10164(10) 0.0865(3) 0.6342(2) 0.0595(7) Uani d . 1 . .
    H H18A 0.0978 -0.0083 0.6347 0.071 Uiso calc R 1 . .
    H H18B 0.0891 0.1204 0.7125 0.071 Uiso calc R 1 . .
    C C19 0.16795(10) 0.1235(3) 0.6394(2) 0.0553(6) Uani d . 1 . .
    H H19A 0.1940 0.0830 0.7165 0.066 Uiso calc R 1 . .
    H H19B 0.1725 0.2179 0.6487 0.066 Uiso calc R 1 . .
    C C20 0.01279(9) 0.2148(2) 0.5258(2) 0.0433(5) Uani d . 1 . .
    C C21 -0.07915(10) 0.3251(2) 0.4003(2) 0.0431(5) Uani d . 1 . .
    C C22 -0.12464(11) 0.2917(2) 0.2914(2) 0.0561(6) Uani d . 1 . .
    H H22 -0.1158 0.2343 0.2277 0.067 Uiso calc R 1 . .
    C C23 -0.18266(12) 0.3426(3) 0.2767(3) 0.0740(8) Uani d . 1 . .
    H H23 -0.2128 0.3189 0.2031 0.089 Uiso calc R 1 . .
    C C24 -0.19687(15) 0.4266(3) 0.3673(4) 0.0837(10) Uani d . 1 . .
    H H24 -0.2366 0.4587 0.3577 0.100 Uiso calc R 1 . .
    C C25 -0.15178(17) 0.4637(3) 0.4735(3) 0.0849(10) Uani d . 1 . .
    H H25 -0.1610 0.5228 0.5353 0.102 Uiso calc R 1 . .
    C C26 -0.09237(13) 0.4143(3) 0.4903(2) 0.0650(7) Uani d . 1 . .
    H H26 -0.0619 0.4414 0.5617 0.078 Uiso calc R 1 . .
    N N1 0.46608(8) -0.05766(18) 0.32118(18) 0.0496(5) Uani d . 1 . .
    N N2 0.28756(7) 0.04708(17) 0.44870(17) 0.0424(4) Uani d . 1 . .
    N N3 0.06154(8) 0.1393(2) 0.51501(17) 0.0559(5) Uani d . 1 . .
    N N4 -0.02020(9) 0.2682(2) 0.41087(17) 0.0505(5) Uani d D 1 . .
    H H4A -0.0118(11) 0.252(2) 0.3352(14) 0.061 Uiso d D 1 . .
    O O1 0.48560(7) 0.07301(15) 0.35047(15) 0.0512(4) Uani d . 1 . .
    O O2 -0.00073(7) 0.23519(17) 0.63341(15) 0.0570(5) Uani d . 1 . .
    S S1 0.28825(3) 0.25928(6) 0.58254(6) 0.0556(2) Uani d . 1 . .
loop_
    _atom_site_aniso_label
    _atom_site_aniso_U_11
    _atom_site_aniso_U_22
    _atom_site_aniso_U_33
    _atom_site_aniso_U_12
    _atom_site_aniso_U_13
    _atom_site_aniso_U_23
    C1 0.0326(11) 0.0463(12) 0.0465(12) 0.0101(9) 0.0064(9) -0.0035(9)
    C2 0.0577(15) 0.0463(14) 0.0844(18) 0.0019(11) 0.0329(14) -0.0132(12)
    C3 0.0666(18) 0.0546(16) 0.107(2) -0.0024(13) 0.0374(16) 0.0010(15)
    C4 0.0605(17) 0.0456(14) 0.0858(19) 0.0021(12) 0.0000(15) -0.0082(13)
    C5 0.092(2) 0.0520(16) 0.0706(18) 0.0115(14) 0.0173(16) -0.0169(13)
    C6 0.0689(17) 0.0553(15) 0.0634(15) 0.0096(13) 0.0281(13) -0.0095(12)
    C7 0.0318(11) 0.0474(12) 0.0407(11) 0.0080(9) 0.0086(9) 0.0010(9)
    C8 0.0329(11) 0.0428(11) 0.0398(11) 0.0057(9) 0.0088(9) 0.0019(9)
    C9 0.0374(12) 0.0468(12) 0.0440(12) 0.0053(10) 0.0113(9) 0.0051(9)
    C10 0.0477(14) 0.0475(13) 0.0621(14) -0.0023(10) 0.0145(11) 0.0070(11)
    C11 0.0540(14) 0.0445(12) 0.0585(14) -0.0030(11) 0.0088(11) -0.0057(10)
    C12 0.0455(13) 0.0439(12) 0.0486(12) 0.0052(10) 0.0144(10) -0.0007(10)
    C13 0.0333(11) 0.0432(11) 0.0400(11) 0.0062(9) 0.0082(9) -0.0002(9)
    C14 0.0421(12) 0.0473(12) 0.0479(12) 0.0091(10) 0.0154(10) 0.0005(10)
    C15 0.0400(12) 0.0503(13) 0.0560(14) 0.0094(10) 0.0192(10) 0.0031(10)
    C16 0.0498(13) 0.0598(14) 0.0421(12) 0.0112(11) 0.0199(10) -0.0044(10)
    C17 0.0438(13) 0.0783(17) 0.0466(13) 0.0153(12) 0.0141(10) -0.0049(12)
    C18 0.0449(14) 0.0878(19) 0.0496(14) 0.0157(12) 0.0185(11) 0.0167(12)
    C19 0.0448(13) 0.0787(17) 0.0440(13) 0.0149(12) 0.0135(10) 0.0100(11)
    C20 0.0312(11) 0.0647(14) 0.0365(11) -0.0034(10) 0.0129(9) 0.0008(10)
    C21 0.0422(12) 0.0505(13) 0.0413(12) 0.0065(10) 0.0194(10) 0.0049(9)
    C22 0.0505(14) 0.0544(14) 0.0616(15) 0.0082(11) 0.0077(12) 0.0006(11)
    C23 0.0472(16) 0.0771(19) 0.093(2) 0.0052(14) 0.0049(14) 0.0210(17)
    C24 0.0659(19) 0.106(2) 0.090(2) 0.0389(18) 0.0401(18) 0.040(2)
    C25 0.111(3) 0.084(2) 0.073(2) 0.0495(19) 0.051(2) 0.0113(16)
    C26 0.0785(19) 0.0678(16) 0.0510(15) 0.0202(14) 0.0193(13) -0.0004(12)
    N1 0.0399(11) 0.0538(12) 0.0583(12) 0.0072(8) 0.0179(9) -0.0006(9)
    N2 0.0348(10) 0.0452(10) 0.0495(10) 0.0071(8) 0.0137(8) -0.0033(8)
    N3 0.0403(11) 0.0930(15) 0.0373(10) 0.0200(10) 0.0149(8) 0.0040(10)
    N4 0.0423(11) 0.0793(14) 0.0336(10) 0.0132(9) 0.0160(8) -0.0005(9)
    O1 0.0378(8) 0.0556(10) 0.0638(10) 0.0034(7) 0.0193(7) 0.0046(7)
    O2 0.0468(9) 0.0918(13) 0.0377(8) 0.0095(8) 0.0210(7) 0.0037(8)
    S1 0.0570(4) 0.0477(4) 0.0684(4) 0.0070(3) 0.0272(3) -0.0110(3)
_geom_special_details
;
All e.s.d.'s (except the e.s.d. in the dihedral angle between two l.s. planes)
are estimated using the full covariance matrix. The cell e.s.d.'s are taken
into account individually in the estimation of e.s.d.'s in distances, angles
and torsion angles; correlations between e.s.d.'s in cell parameters are only
used when they are defined by crystal symmetry. An approximate (isotropic)
treatment of cell e.s.d.'s is used for estimating e.s.d.'s involving l.s.
planes.
;
loop_
    _geom_bond_atom_site_label_1
    _geom_bond_atom_site_label_2
    _geom_bond_site_symmetry_2
    _geom_bond_distance
    _geom_bond_publ_flag
    C1 C2 . 1.379(3) ?
    C1 C6 . 1.389(3) ?
    C1 C7 . 1.474(3) ?
    C2 C3 . 1.380(3) ?
    C2 H2 . 0.9300 ?
    C3 C4 . 1.371(4) ?
    C3 H3 . 0.9300 ?
    C4 C5 . 1.361(4) ?
    C4 H4 . 0.9300 ?
    C5 C6 . 1.375(4) ?
    C5 H5 . 0.9300 ?
    C6 H6 . 0.9300 ?
    C7 N1 . 1.313(2) ?
    C7 C8 . 1.430(3) ?
    C8 C9 . 1.346(3) ?
    C8 C13 . 1.470(3) ?
    C9 O1 . 1.345(2) ?
    C9 C10 . 1.484(3) ?
    C10 C11 . 1.531(3) ?
    C10 H10A . 0.9700 ?
    C10 H10B . 0.9700 ?
    C11 C12 . 1.506(3) ?
    C11 H11A . 0.9700 ?
    C11 H11B . 0.9700 ?
    C12 C13 . 1.356(3) ?
    C12 S1 . 1.720(2) ?
    C13 N2 . 1.375(3) ?
    C14 N2 . 1.301(3) ?
    C14 C15 . 1.498(3) ?
    C14 S1 . 1.744(2) ?
    C15 C19 . 1.527(3) ?
    C15 C16 . 1.531(3) ?
    C15 H15 . 0.9800 ?
    C16 C17 . 1.508(3) ?
    C16 H16A . 0.9700 ?
    C16 H16B . 0.9700 ?
    C17 N3 . 1.463(3) ?
    C17 H17A . 0.9700 ?
    C17 H17B . 0.9700 ?
    C18 N3 . 1.458(3) ?
    C18 C19 . 1.515(3) ?
    C18 H18A . 0.9700 ?
    C18 H18B . 0.9700 ?
    C19 H19A . 0.9700 ?
    C19 H19B . 0.9700 ?
    C20 O2 . 1.225(2) ?
    C20 N3 . 1.355(3) ?
    C20 N4 . 1.365(3) ?
    C21 C26 . 1.373(3) ?
    C21 C22 . 1.384(3) ?
    C21 N4 . 1.419(3) ?
    C22 C23 . 1.371(4) ?
    C22 H22 . 0.9300 ?
    C23 C24 . 1.352(4) ?
    C23 H23 . 0.9300 ?
    C24 C25 . 1.370(5) ?
    C24 H24 . 0.9300 ?
    C25 C26 . 1.393(4) ?
    C25 H25 . 0.9300 ?
    C26 H26 . 0.9300 ?
    N1 O1 . 1.413(2) ?
    N4 H4A . 0.854(10) ?
loop_
    _geom_angle_atom_site_label_1
    _geom_angle_atom_site_label_2
    _geom_angle_atom_site_label_3
    _geom_angle_site_symmetry_1
    _geom_angle_site_symmetry_3
    _geom_angle
    _geom_angle_publ_flag
    C2 C1 C6 . . 118.0(2) ?
    C2 C1 C7 . . 122.26(19) ?
    C6 C1 C7 . . 119.6(2) ?
    C1 C2 C3 . . 120.6(2) ?
    C1 C2 H2 . . 119.7 ?
    C3 C2 H2 . . 119.7 ?
    C4 C3 C2 . . 120.7(3) ?
    C4 C3 H3 . . 119.7 ?
    C2 C3 H3 . . 119.7 ?
    C5 C4 C3 . . 119.1(2) ?
    C5 C4 H4 . . 120.5 ?
    C3 C4 H4 . . 120.5 ?
    C4 C5 C6 . . 121.0(2) ?
    C4 C5 H5 . . 119.5 ?
    C6 C5 H5 . . 119.5 ?
    C5 C6 C1 . . 120.6(3) ?
    C5 C6 H6 . . 119.7 ?
    C1 C6 H6 . . 119.7 ?
    N1 C7 C8 . . 110.43(19) ?
    N1 C7 C1 . . 117.71(18) ?
    C8 C7 C1 . . 131.73(19) ?
    C9 C8 C7 . . 104.49(18) ?
    C9 C8 C13 . . 116.91(19) ?
    C7 C8 C13 . . 138.57(19) ?
    O1 C9 C8 . . 110.89(18) ?
    O1 C9 C10 . . 121.44(18) ?
    C8 C9 C10 . . 127.67(19) ?
    C9 C10 C11 . . 109.03(18) ?
    C9 C10 H10A . . 109.9 ?
    C11 C10 H10A . . 109.9 ?
    C9 C10 H10B . . 109.9 ?
    C11 C10 H10B . . 109.9 ?
    H10A C10 H10B . . 108.3 ?
    C12 C11 C10 . . 111.11(18) ?
    C12 C11 H11A . . 109.4 ?
    C10 C11 H11A . . 109.4 ?
    C12 C11 H11B . . 109.4 ?
    C10 C11 H11B . . 109.4 ?
    H11A C11 H11B . . 108.0 ?
    C13 C12 C11 . . 124.5(2) ?
    C13 C12 S1 . . 108.90(17) ?
    C11 C12 S1 . . 126.36(16) ?
    C12 C13 N2 . . 116.70(18) ?
    C12 C13 C8 . . 117.74(19) ?
    N2 C13 C8 . . 125.54(18) ?
    N2 C14 C15 . . 123.1(2) ?
    N2 C14 S1 . . 113.77(16) ?
    C15 C14 S1 . . 123.14(16) ?
    C14 C15 C19 . . 114.20(19) ?
    C14 C15 C16 . . 110.96(18) ?
    C19 C15 C16 . . 109.26(17) ?
    C14 C15 H15 . . 107.4 ?
    C19 C15 H15 . . 107.4 ?
    C16 C15 H15 . . 107.4 ?
    C17 C16 C15 . . 111.60(19) ?
    C17 C16 H16A . . 109.3 ?
    C15 C16 H16A . . 109.3 ?
    C17 C16 H16B . . 109.3 ?
    C15 C16 H16B . . 109.3 ?
    H16A C16 H16B . . 108.0 ?
    N3 C17 C16 . . 110.11(19) ?
    N3 C17 H17A . . 109.6 ?
    C16 C17 H17A . . 109.6 ?
    N3 C17 H17B . . 109.6 ?
    C16 C17 H17B . . 109.6 ?
    H17A C17 H17B . . 108.2 ?
    N3 C18 C19 . . 110.86(19) ?
    N3 C18 H18A . . 109.5 ?
    C19 C18 H18A . . 109.5 ?
    N3 C18 H18B . . 109.5 ?
    C19 C18 H18B . . 109.5 ?
    H18A C18 H18B . . 108.1 ?
    C18 C19 C15 . . 111.3(2) ?
    C18 C19 H19A . . 109.4 ?
    C15 C19 H19A . . 109.4 ?
    C18 C19 H19B . . 109.4 ?
    C15 C19 H19B . . 109.4 ?
    H19A C19 H19B . . 108.0 ?
    O2 C20 N3 . . 121.71(19) ?
    O2 C20 N4 . . 121.6(2) ?
    N3 C20 N4 . . 116.71(18) ?
    C26 C21 C22 . . 118.9(2) ?
    C26 C21 N4 . . 123.1(2) ?
    C22 C21 N4 . . 117.95(19) ?
    C23 C22 C21 . . 120.5(3) ?
    C23 C22 H22 . . 119.7 ?
    C21 C22 H22 . . 119.7 ?
    C24 C23 C22 . . 121.1(3) ?
    C24 C23 H23 . . 119.4 ?
    C22 C23 H23 . . 119.4 ?
    C23 C24 C25 . . 119.0(3) ?
    C23 C24 H24 . . 120.5 ?
    C25 C24 H24 . . 120.5 ?
    C24 C25 C26 . . 121.0(3) ?
    C24 C25 H25 . . 119.5 ?
    C26 C25 H25 . . 119.5 ?
    C21 C26 C25 . . 119.4(3) ?
    C21 C26 H26 . . 120.3 ?
    C25 C26 H26 . . 120.3 ?
    C7 N1 O1 . . 106.56(16) ?
    C14 N2 C13 . . 110.80(18) ?
    C20 N3 C18 . . 119.97(18) ?
    C20 N3 C17 . . 127.24(18) ?
    C18 N3 C17 . . 112.65(18) ?
    C20 N4 C21 . . 123.28(18) ?
    C20 N4 H4A . . 122.1(17) ?
    C21 N4 H4A . . 112.7(17) ?
    C9 O1 N1 . . 107.61(15) ?
    C12 S1 C14 . . 89.84(10) ?
loop_
    _geom_torsion_atom_site_label_1
    _geom_torsion_atom_site_label_2
    _geom_torsion_atom_site_label_3
    _geom_torsion_atom_site_label_4
    _geom_torsion_site_symmetry_1
    _geom_torsion_site_symmetry_2
    _geom_torsion_site_symmetry_3
    _geom_torsion_site_symmetry_4
    _geom_torsion
    _geom_torsion_publ_flag
    C6 C1 C2 C3 . . . . -0.6(4) ?
    C7 C1 C2 C3 . . . . -176.5(2) ?
    C1 C2 C3 C4 . . . . 0.2(4) ?
    C2 C3 C4 C5 . . . . 0.6(4) ?
    C3 C4 C5 C6 . . . . -1.1(4) ?
    C4 C5 C6 C1 . . . . 0.7(4) ?
    C2 C1 C6 C5 . . . . 0.1(4) ?
    C7 C1 C6 C5 . . . . 176.1(2) ?
    C2 C1 C7 N1 . . . . 155.8(2) ?
    C6 C1 C7 N1 . . . . -20.0(3) ?
    C2 C1 C7 C8 . . . . -19.6(3) ?
    C6 C1 C7 C8 . . . . 164.5(2) ?
    N1 C7 C8 C9 . . . . -1.3(2) ?
    C1 C7 C8 C9 . . . . 174.4(2) ?
    N1 C7 C8 C13 . . . . -178.7(2) ?
    C1 C7 C8 C13 . . . . -3.1(4) ?
    C7 C8 C9 O1 . . . . 1.2(2) ?
    C13 C8 C9 O1 . . . . 179.31(16) ?
    C7 C8 C9 C10 . . . . -178.8(2) ?
    C13 C8 C9 C10 . . . . -0.7(3) ?
    O1 C9 C10 C11 . . . . -151.80(19) ?
    C8 C9 C10 C11 . . . . 28.2(3) ?
    C9 C10 C11 C12 . . . . -39.1(2) ?
    C10 C11 C12 C13 . . . . 30.6(3) ?
    C10 C11 C12 S1 . . . . -155.19(17) ?
    C11 C12 C13 N2 . . . . 175.8(2) ?
    S1 C12 C13 N2 . . . . 0.7(2) ?
    C11 C12 C13 C8 . . . . -2.7(3) ?
    S1 C12 C13 C8 . . . . -177.74(15) ?
    C9 C8 C13 C12 . . . . -13.7(3) ?
    C7 C8 C13 C12 . . . . 163.5(2) ?
    C9 C8 C13 N2 . . . . 168.03(19) ?
    C7 C8 C13 N2 . . . . -14.8(4) ?
    N2 C14 C15 C19 . . . . 149.7(2) ?
    S1 C14 C15 C19 . . . . -32.5(3) ?
    N2 C14 C15 C16 . . . . -86.3(3) ?
    S1 C14 C15 C16 . . . . 91.5(2) ?
    C14 C15 C16 C17 . . . . 179.03(18) ?
    C19 C15 C16 C17 . . . . -54.2(3) ?
    C15 C16 C17 N3 . . . . 56.6(3) ?
    N3 C18 C19 C15 . . . . -55.6(3) ?
    C14 C15 C19 C18 . . . . 178.19(19) ?
    C16 C15 C19 C18 . . . . 53.3(3) ?
    C26 C21 C22 C23 . . . . -2.8(4) ?
    N4 C21 C22 C23 . . . . 179.3(2) ?
    C21 C22 C23 C24 . . . . 0.3(4) ?
    C22 C23 C24 C25 . . . . 1.8(4) ?
    C23 C24 C25 C26 . . . . -1.3(5) ?
    C22 C21 C26 C25 . . . . 3.2(4) ?
    N4 C21 C26 C25 . . . . -179.0(2) ?
    C24 C25 C26 C21 . . . . -1.2(4) ?
    C8 C7 N1 O1 . . . . 0.9(2) ?
    C1 C7 N1 O1 . . . . -175.46(16) ?
    C15 C14 N2 C13 . . . . 178.04(19) ?
    S1 C14 N2 C13 . . . . 0.0(2) ?
    C12 C13 N2 C14 . . . . -0.5(3) ?
    C8 C13 N2 C14 . . . . 177.82(19) ?
    O2 C20 N3 C18 . . . . -3.7(3) ?
    N4 C20 N3 C18 . . . . 175.6(2) ?
    O2 C20 N3 C17 . . . . 171.6(2) ?
    N4 C20 N3 C17 . . . . -9.1(4) ?
    C19 C18 N3 C20 . . . . -125.6(2) ?
    C19 C18 N3 C17 . . . . 58.5(3) ?
    C16 C17 N3 C20 . . . . 125.6(2) ?
    C16 C17 N3 C18 . . . . -58.8(3) ?
    O2 C20 N4 C21 . . . . -14.7(3) ?
    N3 C20 N4 C21 . . . . 166.0(2) ?
    C26 C21 N4 C20 . . . . 48.3(3) ?
    C22 C21 N4 C20 . . . . -133.9(2) ?
    C8 C9 O1 N1 . . . . -0.7(2) ?
    C10 C9 O1 N1 . . . . 179.28(18) ?
    C7 N1 O1 C9 . . . . -0.1(2) ?
    C13 C12 S1 C14 . . . . -0.54(16) ?
    C11 C12 S1 C14 . . . . -175.5(2) ?
    N2 C14 S1 C12 . . . . 0.30(17) ?
    C15 C14 S1 C12 . . . . -177.70(19) ?
loop_
    _geom_hbond_atom_site_label_D
    _geom_hbond_atom_site_label_H
    _geom_hbond_atom_site_label_A
    _geom_hbond_site_symmetry_A
    _geom_hbond_distance_DH
    _geom_hbond_distance_HA
    _geom_hbond_distance_DA
    _geom_hbond_angle_DHA
    C17 H17A O2 4_565 0.97 2.40 3.353(3) 167.0
    N4 H4A O2 4_565 0.854(10) 2.145(12) 2.976(2) 164(2)
data_global
_journal_date_recd_electronic     2009-05-28
_journal_date_accepted     2009-06-03
_journal_name_full     'Acta Crystallographica, Section E'
_journal_year     2009
_journal_volume     65
_journal_issue      7
_journal_page_first     o1593
_journal_page_last     o1593
_journal_paper_category     QO
_journal_coeditor_code     LH2833
_publ_contact_author_name     'Dr. Zhang Ai-dong'
_publ_contact_author_address
;
Key laboratory of Pesticide & Chemical Biology
College of Chemistry Central China Normal University
Wuhan  430079
China
;
_publ_contact_author_email     adzhang@mail.ccnu.edu.cn
_publ_contact_author_fax     '86 27 67867141'
_publ_contact_author_phone     '86 27 67867635'
_publ_section_title
;\
<i>N</i>-Phenyl-4-(8-phenyl-4,5-dihydro-1,2-benzoxazolo[4,5-<i>d</i>]thiazol-2-\
yl)piperidine-1-carboxamide
;
loop_
    _publ_author_name
    _publ_author_address
    'De-Jin Hu'
;
Key Laboratory of Pesticide & Chemical Biology
College of Chemistry
Central China Normal University
Wuhan 430079
People's Republic of China
;
    'Ming Liu'
;
Key Laboratory of Pesticide & Chemical Biology
College of Chemistry
Central China Normal University
Wuhan 430079
People's Republic of China
;
    'Tong-Hui Huang'
;
Key Laboratory of Pesticide & Chemical Biology
College of Chemistry
Central China Normal University
Wuhan 430079
People's Republic of China
;
    'Hai-Yang Tu'
;
Key Laboratory of Pesticide & Chemical Biology
College of Chemistry
Central China Normal University
Wuhan 430079
People's Republic of China
;
    'Ai-dong Zhang'
;
Key Laboratory of Pesticide & Chemical Biology
College of Chemistry
Central China Normal University
Wuhan 430079
People's Republic of China
;
