# Supplementary material for: N-Phenyl-4-(8-phenyl-4,5-dihydro-1,2-benzoxazolo[4,5-d]thia­zol-2-yl)piperidine-1-carboxamide
Source: Acta Crystallogr Sect E Struct Rep Online. 2009 Jun 17;65(Pt 7):o1593. doi: 10.1107/S1600536809021023 (PMC2969371; doi:10.1107/S1600536809021023)
Supplement: Supplementary file 2 [file e-65-o1593-Isup2.hkl]

# 
# h,k,l, Fc-squared, Fo-squared, sigma(Fo-squared) and status flag 
# 
data_I
_shelx_title ' t in P2(1)/c' 
_shelx_refln_list_code          4 
_shelx_F_calc_maximum      217.04 
_exptl_crystal_F_000       960.00 
_reflns_d_resolution_high  0.8107 
 
loop_ 
 _symmetry_equiv_pos_as_xyz 
 'x, y, z' 
 '-x, y+1/2, -z+1/2' 
 '-x, -y, -z' 
 'x, -y-1/2, z-1/2' 
 
_cell_length_a    22.2844 
_cell_length_b    10.1911 
_cell_length_c    10.2842 
_cell_angle_alpha  90.000 
_cell_angle_beta  102.282 
_cell_angle_gamma  90.000 
 
_shelx_F_squared_multiplier     1.000 
 
loop_ 
 _refln_index_h 
 _refln_index_k 
 _refln_index_l 
 _refln_F_squared_calc 
 _refln_F_squared_meas 
 _refln_F_squared_sigma 
 _refln_observed_status 
   2   0   0     2023.20     2179.84    162.54 o 
   3   0   0     3989.80     4271.88    341.92 o 
   4   0   0     7493.78     7245.46    632.47 o 
   6   0   0     1866.46     1937.77    186.77 o 
   7   0   0     3020.83     2996.11    293.99 o 
   8   0   0      789.67      801.62     61.68 o 
   9   0   0      704.02      867.68     88.32 o 
  10   0   0     4120.23     4213.64    358.07 o 
  11   0   0     4051.84     4449.61    418.73 o 
  12   0   0     1126.57     1324.91    102.58 o 
  13   0   0      181.77      176.87     10.82 o 
  14   0   0      673.28      547.75     19.56 o 
  15   0   0     1109.45     1121.16     42.57 o 
  16   0   0      236.89      239.01     31.44 o 
  17   0   0      657.87      599.58     51.37 o 
  18   0   0       63.51       89.00     18.21 o 
  19   0   0     1416.60     1356.35     59.11 o 
  20   0   0      163.10      192.44     27.15 o 
  21   0   0      223.36      206.53     28.87 o 
  22   0   0      141.03      172.85     27.49 o 
  23   0   0       14.33       25.43     12.37 o 
  24   0   0       15.17        7.56      9.97 o 
  25   0   0        3.19        1.37     11.34 o 
  26   0   0       58.94       72.85     23.02 o 
   1   1   0     3142.88     3244.40    115.34 o 
   3   1   0     1228.97     1306.83     94.19 o 
   5   1   0     5567.46     5805.24    182.78 o 
   6   1   0     7566.45     7600.10    148.12 o 
   7   1   0      889.15      970.99     24.66 o 
   8   1   0     1528.40     1620.97     44.80 o 
   9   1   0        6.33        4.35      1.26 o 
  10   1   0     1750.74     1771.30     57.94 o 
  11   1   0      709.02      889.68     18.80 o 
  12   1   0      286.18      322.08      8.40 o 
  13   1   0     2200.37     2307.05     73.02 o 
  14   1   0       30.44       29.38      3.18 o 
  15   1   0      820.86      839.18     20.82 o 
  16   1   0      803.37      777.99     28.66 o 
  17   1   0      104.82      111.53      7.09 o 
  18   1   0      168.40      166.98     18.30 o 
  19   1   0        7.61        5.20      4.45 o 
  20   1   0       56.12       80.22     13.60 o 
  21   1   0      545.30      490.80     27.34 o 
  22   1   0       16.35       16.23      7.10 o 
  23   1   0       71.05       68.37     13.84 o 
  24   1   0       40.74       38.96     11.39 o 
  25   1   0      106.75      114.10     18.47 o 
  26   1   0        4.54       12.91      8.50 o 
   0   2   0     8778.56     8680.29    411.77 o 
   1   2   0     1045.22     1176.94     35.68 o 
   2   2   0     1928.74     2124.94     49.41 o 
   3   2   0    17453.71    17388.25    240.15 o 
   4   2   0     1536.81     1675.57     53.72 o 
   5   2   0     1978.84     2174.16     54.69 o 
   6   2   0      469.17      509.98     13.59 o 
   7   2   0     8757.25     8605.29    217.48 o 
   8   2   0      660.85      731.32     19.18 o 
   9   2   0     1393.58     1621.48     47.23 o 
  10   2   0      219.30      189.51      5.62 o 
  11   2   0      703.03      722.13     20.05 o 
  12   2   0       90.51       82.31      4.96 o 
  13   2   0       20.46       18.83      2.99 o 
  14   2   0     1518.25     1526.59     44.14 o 
  15   2   0        7.00        5.84      2.20 o 
  16   2   0       70.96       75.38      6.91 o 
  17   2   0      263.39      252.71     17.25 o 
  18   2   0      181.28      171.08     11.28 o 
  19   2   0      249.56      251.04     21.82 o 
  20   2   0        1.50        0.00      4.77 o 
  21   2   0       37.07       28.09      8.66 o 
  22   2   0        1.28        3.75      5.53 o 
  23   2   0        0.01        7.22      6.26 o 
  24   2   0       31.11       49.56     12.54 o 
  25   2   0        0.30        3.44      6.56 o 
  26   2   0        8.92       11.82      8.58 o 
   1   3   0       20.73       35.37      3.66 o 
   2   3   0     5447.30     5612.18    145.30 o 
   3   3   0     1618.72     1731.09     41.88 o 
   4   3   0       92.31       86.58      3.44 o 
   5   3   0      224.30      232.46      5.65 o 
   6   3   0     1416.90     1465.55     79.71 o 
   7   3   0      335.86      325.75     70.52 o 
   8   3   0      140.42       90.93     18.64 o 
   9   3   0      824.74      863.89     30.14 o 
  10   3   0       23.47       31.07      3.23 o 
  11   3   0      181.97      154.95      6.01 o 
  12   3   0      112.78      121.30      5.21 o 
  13   3   0     1079.95     1008.21     34.61 o 
  14   3   0      242.62      246.84      8.80 o 
  15   3   0      162.81      146.53     12.10 o 
  16   3   0       73.08       80.93      6.46 o 
  17   3   0      170.28      164.54     11.38 o 
  18   3   0       57.83       55.86      8.42 o 
  19   3   0      217.59      229.90     18.04 o 
  20   3   0      197.11      188.39     25.94 o 
  21   3   0      264.87      216.54     19.33 o 
  22   3   0      334.28      313.46     22.95 o 
  23   3   0       10.32       19.58      8.74 o 
  24   3   0       17.97       25.41      9.91 o 
  25   3   0       57.73       47.77     13.92 o 
  26   3   0        9.80       20.59     10.32 o 
   0   4   0      556.39      513.95     34.29 o 
   1   4   0      466.73      453.14     22.29 o 
   2   4   0      136.85      147.46      5.62 o 
   3   4   0     7065.65     7378.87    192.51 o 
   4   4   0     1697.28     1661.65     49.46 o 
   5   4   0      173.78      233.33      8.27 o 
   6   4   0     1071.44     1074.47     17.63 o 
   7   4   0     5312.11     5701.77    116.62 o 
   8   4   0     1444.26     1530.42     64.37 o 
   9   4   0      106.17      112.44     17.87 o 
  10   4   0     1083.23     1080.00     21.83 o 
  11   4   0      292.81      228.90     26.17 o 
  12   4   0      886.21      895.96     21.31 o 
  13   4   0        2.37        3.10      1.96 o 
  14   4   0      878.30      828.47     27.53 o 
  15   4   0        3.37        7.83      2.68 o 
  16   4   0      504.66      499.27     21.21 o 
  17   4   0      444.88      413.77     20.16 o 
  18   4   0       87.44      121.88     11.84 o 
  19   4   0      207.92      195.35     13.60 o 
  20   4   0        1.04        7.45      6.44 o 
  21   4   0       80.15      105.35     15.91 o 
  22   4   0        2.78       18.17      8.25 o 
  23   4   0       42.24       59.58     13.04 o 
  24   4   0       70.03       94.09     16.05 o 
  25   4   0        6.55        8.02     14.43 o 
   1   5   0      312.29      312.71     11.19 o 
   2   5   0      584.79      588.18     21.18 o 
   3   5   0     2938.95     2999.77     85.43 o 
   4   5   0     1145.89     1301.39     38.83 o 
   5   5   0      142.74      132.35      5.21 o 
   6   5   0     1167.79     1181.95     29.40 o 
   7   5   0       24.25       28.17      3.23 o 
   8   5   0      500.99      489.23     12.51 o 
   9   5   0     1779.06     1806.59     54.54 o 
  10   5   0     1218.91     1167.41     44.89 o 
  11   5   0     2161.40     2200.33     65.33 o 
  12   5   0       10.86        7.11      2.26 o 
  13   5   0      223.69      156.81     40.07 o 
  14   5   0       67.15       71.65      5.86 o 
  15   5   0       94.03       95.25      7.54 o 
  16   5   0      239.35      219.05      9.75 o 
  17   5   0       11.31        4.14      4.01 o 
  18   5   0      130.66      114.72     18.94 o 
  19   5   0       40.58       44.73      8.50 o 
  20   5   0      372.74      365.02     39.35 o 
  21   5   0        8.07       11.71      7.00 o 
  22   5   0        4.77        4.41      6.41 o 
  23   5   0       26.54       36.92     10.76 o 
  24   5   0       65.52       81.14     15.07 o 
   0   6   0     9722.21    10440.07    533.68 o 
   1   6   0      392.65      415.95     15.32 o 
   2   6   0        2.97        5.69      1.92 o 
   3   6   0      623.34      610.31     14.73 o 
   4   6   0      449.55      393.97     12.86 o 
   5   6   0      135.24      124.10      5.50 o 
   6   6   0      242.90      260.80      9.94 o 
   7   6   0      149.94      139.41      6.16 o 
   8   6   0      148.15      146.01      7.53 o 
   9   6   0        0.20        1.90      2.12 o 
  10   6   0      710.70      639.06     19.13 o 
  11   6   0      589.28      546.22     19.03 o 
  12   6   0       33.67       37.88      4.61 o 
  13   6   0      115.43       76.64     16.70 o 
  14   6   0      161.03      151.74      9.40 o 
  15   6   0        1.14        0.00      2.46 o 
  16   6   0      367.20      240.33     54.33 o 
  17   6   0      187.64      174.02     17.85 o 
  18   6   0        0.28        5.20      3.97 o 
  19   6   0       73.23       74.10     10.36 o 
  20   6   0      103.55       99.11     22.68 o 
  21   6   0      105.26      114.15     16.58 o 
  22   6   0       22.16       16.36     21.48 o 
  23   6   0       25.33       31.68     10.52 o 
   1   7   0     1882.41     1931.89     79.06 o 
   2   7   0       40.71       45.05      6.13 o 
   3   7   0        0.10        3.30      2.31 o 
   4   7   0       25.48       22.77      3.90 o 
   5   7   0        4.41        7.32      2.61 o 
   6   7   0      391.04      346.96     11.31 o 
   7   7   0       85.83       94.32      7.16 o 
   8   7   0        3.83        6.40      2.87 o 
   9   7   0        0.62        2.32      2.63 o 
  10   7   0      374.93      327.13     15.60 o 
  11   7   0      105.02      122.08      9.73 o 
  12   7   0       19.07       22.30      4.42 o 
  13   7   0       59.38       77.71      7.32 o 
  14   7   0        0.07        5.37      3.10 o 
  15   7   0       18.91       16.72      8.71 o 
  16   7   0        1.69        2.91      4.28 o 
  17   7   0        0.98        4.45      5.71 o 
  18   7   0       56.08       54.74     11.54 o 
  19   7   0        2.82        7.01      6.51 o 
  20   7   0       63.58       59.45     17.87 o 
  21   7   0        6.85        1.03      8.59 o 
  22   7   0        1.73        7.56     10.65 o 
   0   8   0        0.06        4.20      4.49 o 
   1   8   0      311.97      291.92     13.17 o 
   2   8   0      522.30      491.25     26.38 o 
   3   8   0      371.12      333.80     14.25 o 
   4   8   0      350.57      322.80     13.93 o 
   5   8   0      320.16      308.53     15.87 o 
   6   8   0      121.73      121.63     10.37 o 
   7   8   0      583.63      541.13     20.14 o 
   8   8   0       29.43       30.04      5.93 o 
   9   8   0       84.82       82.54      9.00 o 
  10   8   0      450.26      393.99     15.78 o 
  11   8   0       64.10       62.54      7.95 o 
  12   8   0       37.87       46.28      7.32 o 
  13   8   0       10.24       11.94      4.36 o 
  14   8   0      240.93      231.13     15.09 o 
  15   8   0       94.43       99.54     14.79 o 
  16   8   0        7.11        5.58      6.35 o 
  17   8   0        0.28        6.53      9.97 o 
  18   8   0       65.66       59.11     18.21 o 
  19   8   0        1.65       10.31     12.37 o 
   1   9   0      252.90      222.77     12.44 o 
   2   9   0       61.68       75.93      9.18 o 
   3   9   0        8.38        7.86      5.11 o 
   4   9   0        5.58       14.04      4.98 o 
   5   9   0      134.00      147.87     13.79 o 
   6   9   0      134.51      137.04     13.42 o 
   7   9   0      304.65      286.98     14.51 o 
   8   9   0      394.57      346.36     15.81 o 
   9   9   0       21.84       34.92      7.64 o 
  10   9   0      218.79      209.58     12.79 o 
  11   9   0      112.36      132.17     11.96 o 
  12   9   0        0.29        4.29      4.40 o 
  13   9   0      425.13      389.42     37.00 o 
  14   9   0       82.00       91.85     14.20 o 
  15   9   0        1.34        4.33      7.34 o 
  16   9   0        3.78       12.57      8.32 o 
  17   9   0       67.92       85.22     20.62 o 
  18   9   0       17.38       46.74     18.21 o 
   0  10   0      160.26      141.46     18.10 o 
   1  10   0       42.18       44.45      7.56 o 
   2  10   0      102.19       98.56     11.07 o 
   3  10   0       46.40       43.19      7.84 o 
   4  10   0      225.50      205.66     13.74 o 
   5  10   0      178.04      168.39     13.83 o 
   6  10   0       90.37       87.07     10.71 o 
   7  10   0      181.16      167.39     13.76 o 
   8  10   0      188.85      198.13     14.29 o 
   9  10   0       72.94       88.68     10.67 o 
  10  10   0        0.02        4.60      4.89 o 
  11  10   0       34.11       48.18      8.42 o 
  12  10   0       62.16       72.79      9.95 o 
  13  10   0        9.09       19.01      6.36 o 
  14  10   0       39.30       44.98      9.62 o 
  15  10   0        0.63        0.00      7.18 o 
  16  10   0       33.75       45.62     13.30 o 
   1  11   0        0.46        4.89      4.68 o 
   2  11   0        2.35        8.72      4.40 o 
   3  11   0       41.19       50.12      8.76 o 
   4  11   0       15.17       33.21      7.93 o 
   5  11   0        0.15        4.70      4.83 o 
   6  11   0       77.47       78.25     10.71 o 
   7  11   0       12.58       12.03      6.22 o 
   8  11   0       67.42       83.43     11.06 o 
   9  11   0       11.09       14.01      6.49 o 
  10  11   0       52.22       62.14     10.12 o 
  11  11   0      223.31      207.64     23.21 o 
  12  11   0       25.82       23.95      7.57 o 
  13  11   0       60.81       62.14     15.32 o 
   0  12   0       16.36       17.25      9.22 o 
   1  12   0       27.47       33.40      8.16 o 
   2  12   0        5.30        3.48      5.39 o 
   3  12   0        1.28        4.07      5.45 o 
   4  12   0       40.08       49.49      9.24 o 
   5  12   0       42.37       44.70      8.93 o 
   6  12   0        0.94        2.66      5.72 o 
   7  12   0       27.37       25.41      7.68 o 
   8  12   0       21.84       16.96      7.02 o 
 -27   1   1        0.34        3.81      7.67 o 
 -26   1   1       12.22       17.98      9.11 o 
 -25   1   1        2.85        6.43      7.34 o 
 -24   1   1        1.73        0.76      6.30 o 
 -23   1   1        5.75       11.55      6.69 o 
 -22   1   1       24.41       38.40     10.07 o 
 -21   1   1       24.13       24.93      7.56 o 
 -20   1   1      197.99      166.85     17.45 o 
 -19   1   1       24.40       32.71      8.46 o 
 -18   1   1       21.23       28.35      7.67 o 
 -17   1   1       10.44       14.97      4.35 o 
 -16   1   1        6.89        9.25      3.86 o 
 -15   1   1       84.43       72.39      4.50 o 
 -14   1   1      387.73      412.42      9.86 o 
 -13   1   1       36.16       40.66      3.29 o 
 -12   1   1      423.53      435.63      8.34 o 
 -11   1   1        7.74        6.43      1.54 o 
 -10   1   1      482.66      500.23     25.99 o 
  -9   1   1     1473.02     1702.75     55.55 o 
  -8   1   1       42.20       31.57      2.68 o 
  -7   1   1      858.29      919.19     26.55 o 
  -6   1   1       53.02       51.30      2.73 o 
  -5   1   1     3211.85     3374.04     64.65 o 
  -4   1   1     6801.66     7118.81    117.54 o 
  -3   1   1      964.29     1008.76     19.42 o 
  -2   1   1       35.23       55.15      2.36 o 
  -1   1   1     3327.55     2682.90    545.64 o 
   0   1   1    14170.62    13717.75    306.88 o 
   1   1   1      103.63      120.78     20.67 o 
   2   1   1     1184.59     1172.10     49.42 o 
   3   1   1      733.58      758.04     83.46 o 
   4   1   1     1737.46     1915.53     70.46 o 
   5   1   1     3057.73     3379.75     92.00 o 
   6   1   1     1418.02     1574.58     49.31 o 
   7   1   1      149.30      126.34      4.87 o 
   8   1   1       90.55      107.02      8.04 o 
   9   1   1      654.93      694.50     77.28 o 
  10   1   1      486.10      549.84     20.63 o 
  11   1   1      893.24     1017.70     54.71 o 
  12   1   1      269.52      309.51      9.42 o 
  13   1   1       58.86       60.22      4.26 o 
  14   1   1      193.41      175.57      9.93 o 
  15   1   1      622.70      610.38     19.27 o 
  16   1   1        5.44        5.27      2.34 o 
  17   1   1      652.80      597.03     20.37 o 
  18   1   1      183.80      170.86      8.74 o 
  19   1   1      170.18      175.05     13.23 o 
  20   1   1        0.34        1.72      5.10 o 
  21   1   1        3.13        8.74      5.82 o 
  22   1   1       92.20       82.63     14.57 o 
  23   1   1        4.83        8.02      6.92 o 
  24   1   1       39.56       65.36     14.38 o 
  25   1   1       11.50       12.45      9.11 o 
  26   1   1        9.08       18.06     10.81 o 
 -26   2   1        7.45       13.60      8.74 o 
 -25   2   1       18.28       22.50      9.35 o 
 -24   2   1       22.49       31.79     22.85 o 
 -23   2   1       85.20       95.03     16.12 o 
 -22   2   1       57.37       91.39     15.07 o 
 -21   2   1      420.25      367.47     23.20 o 
 -20   2   1       32.72       27.35     10.48 o 
 -19   2   1       12.36        7.64      7.39 o 
 -18   2   1       43.78       56.53     10.69 o 
 -17   2   1        5.80        9.71      3.37 o 
 -16   2   1      128.43      129.03      7.99 o 
 -15   2   1       16.59       19.00      3.06 o 
 -14   2   1      393.00      407.18     10.29 o 
 -13   2   1      326.11      348.09     11.62 o 
 -12   2   1       66.55       67.65      4.50 o 
 -11   2   1     3965.29     4460.22    219.89 o 
 -10   2   1     1905.31     2307.32     75.74 o 
  -9   2   1      479.25      505.01     18.61 o 
  -8   2   1       73.38       77.62      3.37 o 
  -7   2   1     1087.48     1253.50     27.04 o 
  -6   2   1       19.35       28.76      2.32 o 
  -5   2   1     1226.53     1303.95     21.67 o 
  -4   2   1     2726.55     2931.49     37.06 o 
  -3   2   1     9307.92     9339.86    347.83 o 
  -2   2   1    11369.33    11687.17    151.93 o 
  -1   2   1     6615.34     7128.16    217.11 o 
   0   2   1      119.59      117.56      5.70 o 
   1   2   1    47104.48    39959.96   1114.92 o 
   2   2   1     5176.35     5787.05    241.59 o 
   3   2   1      367.03      397.09     15.93 o 
   4   2   1     3728.98     3902.46    208.19 o 
   5   2   1      908.34      919.52     45.87 o 
   6   2   1       24.54       32.00      7.01 o 
   7   2   1      799.78      893.68     27.84 o 
   8   2   1     1712.14     1869.95     57.89 o 
   9   2   1       30.40       29.31      3.02 o 
  10   2   1      254.36      295.19      7.56 o 
  11   2   1       39.06       21.80      7.24 o 
  12   2   1       74.03      104.77     14.02 o 
  13   2   1       12.78       16.77      2.94 o 
  14   2   1      271.88      241.38     10.32 o 
  15   2   1       17.09       18.52      3.97 o 
  16   2   1      134.90      143.91      9.10 o 
  17   2   1      575.94      527.85     16.52 o 
  18   2   1        0.11        1.10      3.00 o 
  19   2   1      110.76      118.54     15.30 o 
  20   2   1      190.31      170.68     18.71 o 
  21   2   1      179.05      214.18     21.10 o 
  22   2   1        1.71        1.35      5.86 o 
  23   2   1        6.78        8.13      6.92 o 
  24   2   1       28.58       37.15     11.47 o 
  25   2   1       38.04       22.72      9.64 o 
 -26   3   1       18.11       35.74     11.49 o 
 -25   3   1       37.38       26.29     10.15 o 
 -24   3   1       92.66       73.91     15.01 o 
 -23   3   1       48.75       44.95     11.28 o 
 -22   3   1       36.66       57.68     12.15 o 
 -21   3   1        1.55        6.61      5.71 o 
 -20   3   1      430.06      423.52     24.54 o 
 -19   3   1        1.67        6.01      4.83 o 
 -18   3   1       34.06       55.55     10.93 o 
 -17   3   1      147.53      151.93      8.99 o 
 -16   3   1        4.66        8.36      3.08 o 
 -15   3   1       71.33       75.02      5.57 o 
 -14   3   1       17.99       28.77      3.70 o 
 -13   3   1      159.99      162.74      8.26 o 
 -12   3   1        0.01        1.55      1.49 o 
 -11   3   1       98.15      114.47      5.45 o 
 -10   3   1     3852.80     4220.32     95.32 o 
  -9   3   1       51.01       75.09      4.10 o 
  -8   3   1      810.52      886.99     29.12 o 
  -7   3   1      184.97      229.74      8.84 o 
  -6   3   1      748.96      832.79     20.95 o 
  -5   3   1     2240.01     2486.65     63.49 o 
  -4   3   1      977.01     1100.29     25.73 o 
  -3   3   1      233.99      247.09      5.78 o 
  -2   3   1      859.96      854.91     36.67 o 
  -1   3   1      280.23      305.10     11.88 o 
   0   3   1      345.07      342.75     12.94 o 
   1   3   1     4289.41     4597.85    172.48 o 
   2   3   1      374.31      426.36     16.39 o 
   3   3   1      105.66      125.76      5.84 o 
   4   3   1       22.08       33.44      2.57 o 
   5   3   1        0.94        1.57      1.10 o 
   6   3   1     1793.56     2004.16     68.56 o 
   7   3   1      306.78      357.62     10.78 o 
   8   3   1      119.68      100.51      9.22 o 
   9   3   1      106.05       99.30     10.38 o 
  10   3   1     1779.75     2080.29     61.45 o 
  11   3   1        0.10        1.77      1.48 o 
  12   3   1      554.16      557.09     22.44 o 
  13   3   1       92.18      102.96     15.34 o 
  14   3   1       83.14       89.44      6.37 o 
  15   3   1        9.09       13.11      3.56 o 
  16   3   1      370.08      343.56     24.25 o 
  17   3   1        4.24        9.28      3.80 o 
  18   3   1       92.47      108.24      9.57 o 
  19   3   1       80.85       82.83     10.80 o 
  20   3   1        5.48        7.46      4.45 o 
  21   3   1        0.02        4.49      6.90 o 
  22   3   1       38.83       34.13     10.07 o 
  23   3   1        4.67        5.35      7.52 o 
  24   3   1        6.17        8.02      7.24 o 
  25   3   1       26.42       29.79     11.11 o 
 -25   4   1       16.26       25.56      9.71 o 
 -24   4   1        6.33       12.37      8.50 o 
 -23   4   1       62.50       73.43     14.28 o 
 -22   4   1       33.89       24.76      9.11 o 
 -21   4   1      193.47      232.59     25.94 o 
 -20   4   1     1231.68     1133.09     62.89 o 
 -19   4   1      328.25      299.72     20.04 o 
 -18   4   1      110.05      123.89     11.56 o 
 -17   4   1      476.04      445.90     22.46 o 
 -16   4   1      125.80      130.79      8.81 o 
 -15   4   1        1.28        4.16      2.16 o 
 -14   4   1        1.08        2.31      2.02 o 
 -13   4   1       42.85       54.23      4.68 o 
 -12   4   1       10.98       11.01      2.42 o 
 -11   4   1      565.44      603.41     13.94 o 
 -10   4   1      470.03      467.96     12.70 o 
  -9   4   1     1431.92     1364.45     31.79 o 
  -8   4   1     1217.30     1456.41     31.09 o 
  -7   4   1     1235.93     1264.35     18.79 o 
  -6   4   1      300.04      355.12     16.34 o 
  -5   4   1      233.50      228.31      6.10 o 
  -4   4   1      473.69      523.43      9.77 o 
  -3   4   1      560.72      642.48     13.65 o 
  -2   4   1       53.66       71.81      4.02 o 
  -1   4   1     5475.27     5510.07    195.62 o 
   0   4   1     1576.52     1712.86     79.95 o 
   1   4   1     2746.31     3134.45    114.93 o 
   2   4   1      475.70      530.12     19.90 o 
   3   4   1      801.71      927.54     39.47 o 
   4   4   1        7.90       11.94      1.91 o 
   5   4   1        1.42        2.29      1.27 o 
   6   4   1     1452.41     1375.34     45.67 o 
   7   4   1      453.84      537.08     16.57 o 
   8   4   1      541.59      402.50     74.33 o 
   9   4   1      176.30      171.84      7.17 o 
  10   4   1      504.84      575.31     20.19 o 
  11   4   1       41.48       41.10      6.26 o 
  12   4   1        9.65        8.28      2.11 o 
  13   4   1        3.17        2.62      2.22 o 
  14   4   1      192.88      146.71     28.01 o 
  15   4   1        5.39        7.60      3.33 o 
  16   4   1      479.19      465.83     16.81 o 
  17   4   1       15.29       13.38      4.25 o 
  18   4   1      247.20      251.66     13.69 o 
  19   4   1      155.00      149.37     17.15 o 
  20   4   1      144.69      116.82     13.85 o 
  21   4   1       34.91       34.50      9.82 o 
  22   4   1       86.94       87.43     15.43 o 
  23   4   1      145.42      173.83     21.12 o 
  24   4   1        4.63       18.06      8.01 o 
 -25   5   1        7.06       18.63      9.22 o 
 -24   5   1       78.27       88.70     16.42 o 
 -23   5   1       87.22       99.34     16.54 o 
 -22   5   1        7.69        6.82      7.38 o 
 -21   5   1       17.06       27.89      8.75 o 
 -20   5   1       11.58        6.17      6.11 o 
 -19   5   1        2.11        4.23      4.46 o 
 -18   5   1       64.48       68.45      7.81 o 
 -17   5   1       22.69       40.39      6.15 o 
 -16   5   1        8.94        5.64      2.99 o 
 -15   5   1      117.66      132.14      7.22 o 
 -14   5   1      237.22      236.84      8.58 o 
 -13   5   1      129.42      134.27      6.66 o 
 -12   5   1      247.21      226.46      9.04 o 
 -11   5   1        5.78        7.98      2.11 o 
 -10   5   1      191.17      168.01     22.47 o 
  -9   5   1       84.85       72.45      4.90 o 
  -8   5   1      105.10      100.32     11.89 o 
  -7   5   1        0.10        4.24      1.73 o 
  -6   5   1      230.84      220.72     10.71 o 
  -5   5   1     1218.58     1233.47     15.88 o 
  -4   5   1      384.12      429.07     13.47 o 
  -3   5   1     1220.50     1376.13     36.86 o 
  -2   5   1      320.20      331.23      8.55 o 
  -1   5   1        7.91       12.20      1.92 o 
   0   5   1     3034.37     3242.69     98.28 o 
   1   5   1      650.71      651.41     23.74 o 
   2   5   1      114.89      127.07      6.06 o 
   3   5   1      781.30      876.98     34.89 o 
   4   5   1      299.36      345.31     10.04 o 
   5   5   1       28.27       49.26      3.81 o 
   6   5   1      485.33      540.12     13.65 o 
   7   5   1      623.14      673.39     30.02 o 
   8   5   1      532.78      480.23     19.13 o 
   9   5   1      187.70      188.41      6.94 o 
  10   5   1       35.94       31.97      4.35 o 
  11   5   1      357.50      324.25     23.54 o 
  12   5   1        1.13        4.16      2.20 o 
  13   5   1       12.09       17.44      3.61 o 
  14   5   1       94.96       82.65     14.86 o 
  15   5   1      166.03       85.34     29.41 o 
  16   5   1        0.06        4.04      3.28 o 
  17   5   1       15.75       20.73      6.25 o 
  18   5   1       42.34       59.02      9.32 o 
  19   5   1      281.93      268.61     17.63 o 
  20   5   1       15.03       22.01      6.67 o 
  21   5   1        0.43        0.00      8.42 o 
  22   5   1       30.57       22.59     13.75 o 
  23   5   1       12.49        8.76      7.76 o 
  24   5   1        4.12        7.73      7.76 o 
 -23   6   1       12.04       20.69      9.93 o 
 -22   6   1        3.91        0.00      6.29 o 
 -21   6   1        3.98       12.85      6.86 o 
 -20   6   1        1.52        1.89      5.02 o 
 -19   6   1       12.20       11.07      6.19 o 
 -18   6   1      136.62       92.04     30.72 o 
 -17   6   1       83.07       85.28     12.35 o 
 -16   6   1       46.48       50.92      6.17 o 
 -15   6   1       64.61       59.41      6.52 o 
 -14   6   1        0.00        3.90      2.43 o 
 -13   6   1        1.90        5.68      2.41 o 
 -12   6   1      188.46      172.46      8.78 o 
 -11   6   1      171.89      163.72      7.33 o 
 -10   6   1       82.18       69.57     11.89 o 
  -9   6   1      203.87      216.82      8.91 o 
  -8   6   1        3.46        5.17      2.03 o 
  -7   6   1       72.84       81.45      5.28 o 
  -6   6   1      101.23      104.11      7.15 o 
  -5   6   1      268.61      260.72      8.83 o 
  -4   6   1       61.46       68.02      4.43 o 
  -3   6   1       33.12       42.51      3.52 o 
  -2   6   1       14.89       17.10      2.37 o 
  -1   6   1      921.49      909.07     26.20 o 
   0   6   1      181.36      221.50     10.09 o 
   1   6   1       76.60       98.70      5.23 o 
   2   6   1      932.97      961.06     32.76 o 
   3   6   1      266.34      271.14     10.32 o 
   4   6   1       79.74       77.15      4.74 o 
   5   6   1      311.93      341.96     12.01 o 
   6   6   1      484.96      460.03     15.24 o 
   7   6   1        6.29       10.34      2.41 o 
   8   6   1      142.29      150.38      6.49 o 
   9   6   1      771.08      798.11     37.37 o 
  10   6   1      192.46      189.60      8.12 o 
  11   6   1      600.91      596.66     15.65 o 
  12   6   1        6.83        9.06      2.70 o 
  13   6   1      175.40      152.07     13.90 o 
  14   6   1       25.66       28.14      4.62 o 
  15   6   1      292.75      276.91     13.58 o 
  16   6   1      146.53      131.47     24.06 o 
  17   6   1       15.49       13.92      4.41 o 
  18   6   1        0.01        3.01      3.90 o 
  19   6   1       37.15       50.34     11.79 o 
  20   6   1       24.73       22.90     11.68 o 
  21   6   1        2.52       10.31     10.65 o 
  22   6   1        6.78        6.19     10.65 o 
  23   6   1       25.64       16.49     11.34 o 
 -18   7   1       45.26       37.79      6.77 o 
 -17   7   1        0.17        3.67      3.15 o 
 -16   7   1        9.36        9.76      4.37 o 
 -15   7   1        0.90        2.98      2.98 o 
 -14   7   1        6.74        5.18      3.04 o 
 -13   7   1       56.76       53.88      6.35 o 
 -12   7   1      343.79      225.54     53.85 o 
 -11   7   1      207.84      189.48     10.98 o 
 -10   7   1      240.12      218.93     12.03 o 
  -9   7   1        2.53        6.00      2.62 o 
  -8   7   1      185.42      201.70      8.93 o 
  -7   7   1      472.64      440.22     20.93 o 
  -6   7   1     1103.92     1042.48     42.59 o 
  -5   7   1        0.02        1.25      2.26 o 
  -4   7   1       31.78       30.55      4.32 o 
  -3   7   1      123.61      126.89      7.23 o 
  -2   7   1       26.54       27.96      4.20 o 
  -1   7   1      300.04      289.26      9.90 o 
   0   7   1       11.32       18.69      3.57 o 
   1   7   1        0.24        1.21      2.19 o 
   2   7   1        7.09        7.96      2.69 o 
   3   7   1      179.03      173.14      7.97 o 
   4   7   1        1.21        3.65      2.53 o 
   5   7   1      169.81      162.05      8.11 o 
   6   7   1      124.03      136.73      7.75 o 
   7   7   1      123.93      122.82      7.95 o 
   8   7   1      251.52      230.91      9.80 o 
   9   7   1        9.19       13.94      3.94 o 
  10   7   1       99.34       93.10      7.69 o 
  11   7   1      199.69      198.54      9.61 o 
  12   7   1        8.66        9.49      3.48 o 
  13   7   1       20.40       19.08      4.72 o 
  14   7   1      152.15      142.50     16.42 o 
  15   7   1      152.22      129.35     19.15 o 
  16   7   1       25.08       33.28      6.99 o 
  17   7   1       84.39       83.15     10.70 o 
  18   7   1        0.68        0.00      6.32 o 
  19   7   1       11.48       18.19      8.14 o 
  20   7   1        0.21        4.91      6.92 o 
  21   7   1        2.97        0.69      7.90 o 
 -18   8   1       61.68       77.39     14.09 o 
 -17   8   1      175.84      189.32     19.75 o 
 -16   8   1        3.93        7.71      8.08 o 
 -15   8   1        0.02        0.00      4.36 o 
 -14   8   1        6.14       12.60      4.55 o 
 -13   8   1      289.62      217.34     42.81 o 
 -12   8   1      279.88      245.91     18.00 o 
 -11   8   1        0.53        4.32      3.62 o 
 -10   8   1       74.48       90.89      9.48 o 
  -9   8   1       14.91       16.99      4.84 o 
  -8   8   1      700.05      674.97     28.59 o 
  -7   8   1       48.13       58.45      7.65 o 
  -6   8   1      118.51      107.25     10.01 o 
  -5   8   1       70.03       70.67      8.16 o 
  -4   8   1       17.39       25.06      5.34 o 
  -3   8   1       42.63       57.10      7.43 o 
  -2   8   1      285.12      241.95     12.23 o 
  -1   8   1      224.38      201.19     11.16 o 
   0   8   1        9.82        6.94      5.59 o 
   1   8   1        3.55        2.00      3.07 o 
   2   8   1      283.90      263.05     12.58 o 
   3   8   1       45.22       58.45      7.47 o 
   4   8   1        5.15        8.13      3.85 o 
   5   8   1       24.55       32.56      6.02 o 
   6   8   1      484.04      453.45     18.75 o 
   7   8   1       14.53       25.62      5.60 o 
   8   8   1      137.91      130.10     10.77 o 
   9   8   1      739.74      696.40     22.52 o 
  10   8   1        0.05        6.77      4.02 o 
  11   8   1        0.49       10.78      4.08 o 
  12   8   1       95.41       99.45      9.85 o 
  13   8   1      145.63      169.44     14.73 o 
  14   8   1       25.23       30.09      7.41 o 
  15   8   1       29.36       32.41      7.73 o 
  16   8   1        0.50       11.14      6.90 o 
  17   8   1       13.22       15.81     11.34 o 
  18   8   1       12.80       21.99     12.03 o 
  19   8   1        0.40        8.93     11.00 o 
  20   8   1       40.13       58.76     20.27 o 
 -18   9   1        0.66       14.59      9.44 o 
 -17   9   1       28.21       28.96     10.32 o 
 -16   9   1        5.86       10.70      8.12 o 
 -15   9   1        5.40       15.36      6.63 o 
 -14   9   1        0.07       14.32      6.12 o 
 -13   9   1       20.31       26.85      6.21 o 
 -12   9   1      175.17      185.20     13.29 o 
 -11   9   1       74.02       68.13      8.92 o 
 -10   9   1      782.48      720.31     34.83 o 
  -9   9   1       50.65       41.42      7.03 o 
  -8   9   1       79.94       77.48      9.47 o 
  -7   9   1      345.36      319.86     15.15 o 
  -6   9   1      135.41      145.31     12.12 o 
  -5   9   1      228.27      228.79     13.04 o 
  -4   9   1      591.64      560.72     19.56 o 
  -3   9   1      138.30      135.06     11.68 o 
  -2   9   1        4.56        6.87      4.08 o 
  -1   9   1      162.23      155.17     12.15 o 
   0   9   1        0.18        6.94      4.00 o 
   1   9   1      184.55      206.63     12.09 o 
   2   9   1       13.15       29.12      5.77 o 
   3   9   1        0.13        0.62      3.69 o 
   4   9   1       28.70       43.02      7.16 o 
   5   9   1       10.22       12.64      4.61 o 
   6   9   1      112.94      110.94     11.09 o 
   7   9   1      393.15      412.28     17.76 o 
   8   9   1       32.44       45.92      7.64 o 
   9   9   1      218.99      228.69     13.26 o 
  10   9   1       65.45       82.48      9.86 o 
  11   9   1        8.84        7.54      7.74 o 
  12   9   1      425.35      358.40     24.62 o 
  13   9   1      127.60      113.28     15.20 o 
  14   9   1        9.31       19.84      8.62 o 
  15   9   1       19.75       35.06      8.12 o 
  16   9   1       30.74       41.20     10.97 o 
  17   9   1        4.30       21.99     13.06 o 
  18   9   1        6.16        3.44     10.31 o 
 -16  10   1        2.59        0.00      8.17 o 
 -15  10   1        0.66       12.65      9.57 o 
 -14  10   1        1.04       11.48      6.74 o 
 -13  10   1        1.55        7.52      5.31 o 
 -12  10   1        0.18        8.03      4.94 o 
 -11  10   1       91.85      105.36     11.55 o 
 -10  10   1      190.38      196.01     14.92 o 
  -9  10   1      249.72      263.54     14.90 o 
  -8  10   1       36.44       52.63      8.70 o 
  -7  10   1       16.26       24.74      6.23 o 
  -6  10   1       18.94       21.25      5.74 o 
  -5  10   1       56.07       57.24      8.57 o 
  -4  10   1       15.91       21.90      5.84 o 
  -3  10   1        0.26        3.07      4.13 o 
  -2  10   1       45.05       42.87      7.99 o 
  -1  10   1        5.52       11.70      4.88 o 
   0  10   1        9.93        7.46      4.91 o 
   1  10   1        0.01        0.93      3.98 o 
   2  10   1        5.01       12.78      5.52 o 
   3  10   1        2.09        4.24      4.41 o 
   4  10   1        0.10        7.07      4.09 o 
   5  10   1        9.36       11.84      5.06 o 
   6  10   1      141.09      128.06     12.52 o 
   7  10   1       46.18       53.70      8.70 o 
   8  10   1      215.58      221.23     15.08 o 
   9  10   1      174.56      157.02     13.77 o 
  10  10   1       40.10       53.90      8.99 o 
  11  10   1       44.04       57.15      9.42 o 
  12  10   1        0.25        0.00      6.77 o 
  13  10   1        6.81       14.32      7.64 o 
  14  10   1        2.68        9.25      6.85 o 
  15  10   1        2.39        9.01      6.93 o 
 -13  11   1       21.59       22.67      8.84 o 
 -12  11   1        3.07        8.93      6.06 o 
 -11  11   1       12.72       16.91     11.44 o 
 -10  11   1        3.39        4.90      5.77 o 
  -9  11   1        7.43        8.44      5.72 o 
  -8  11   1        0.02        0.00      4.90 o 
  -7  11   1        1.49        7.49      5.65 o 
  -6  11   1        0.04        5.44      4.99 o 
  -5  11   1        5.80       13.78      5.68 o 
  -4  11   1        2.66        4.29      4.94 o 
  -3  11   1        0.07        0.00      4.20 o 
  -2  11   1       48.80       43.28      8.24 o 
  -1  11   1        0.82        1.23      4.24 o 
   0  11   1        1.01        2.08      4.16 o 
   1  11   1       19.90       26.33      6.90 o 
   2  11   1       12.64       17.58      7.09 o 
   3  11   1        0.59        0.37      4.27 o 
   4  11   1       41.85       60.47      9.60 o 
   5  11   1       19.52       19.37      6.73 o 
   6  11   1       62.31       64.43     10.12 o 
   7  11   1       16.12       32.33      8.00 o 
   8  11   1      123.12      133.38     13.87 o 
   9  11   1        5.69        0.83      5.67 o 
  10  11   1       20.27       27.59      7.79 o 
  11  11   1       61.49       64.29     10.45 o 
  12  11   1        5.05        7.92      6.71 o 
  -8  12   1        9.64        5.80      6.31 o 
  -7  12   1        1.64       12.14      6.32 o 
  -6  12   1       32.54       31.96      8.06 o 
  -5  12   1       47.73       45.92      9.33 o 
  -4  12   1       17.09       14.94      6.34 o 
  -3  12   1       17.13       24.09      7.18 o 
  -2  12   1        3.15        0.47      5.29 o 
  -1  12   1       16.48       17.99      6.73 o 
   0  12   1        1.84        3.89      5.36 o 
   1  12   1        6.07       15.21      6.58 o 
   2  12   1       17.83       18.25      6.95 o 
   3  12   1        1.86        2.92      5.97 o 
   4  12   1       10.95        8.78      6.38 o 
   5  12   1        2.45       13.99      6.19 o 
   6  12   1       49.98       58.07     10.28 o 
   7  12   1        0.06        0.00      6.18 o 
 -27   0   2       53.98       47.08     16.84 o 
 -26   0   2        6.66        5.50      8.59 o 
 -25   0   2       12.73       24.05     12.71 o 
 -24   0   2       42.29       21.99     12.37 o 
 -23   0   2      231.61      253.95     29.55 o 
 -22   0   2       10.16       13.75     11.68 o 
 -21   0   2        1.25        5.15      7.90 o 
 -20   0   2     1044.62      919.58     49.83 o 
 -19   0   2      541.77      456.01     34.36 o 
 -18   0   2      236.77      265.63     25.43 o 
 -17   0   2      154.19      178.69     20.62 o 
 -16   0   2     1459.48     1464.26     54.98 o 
 -15   0   2       54.30       49.83     12.71 o 
 -14   0   2     5202.95     5467.01    225.43 o 
 -13   0   2      234.20      250.86     20.96 o 
 -12   0   2     7822.16     8427.26    628.86 o 
 -11   0   2     4535.61     4502.60    354.98 o 
 -10   0   2     1437.42     1599.58     93.99 o 
  -9   0   2     2536.79     2436.91    181.27 o 
  -8   0   2      130.36      101.37     10.31 o 
  -7   0   2       14.55       15.12      4.47 o 
  -6   0   2      500.27      477.32     19.24 o 
  -5   0   2     2077.37     2276.28     39.52 o 
  -4   0   2     5942.64     5792.50     50.34 o 
  -3   0   2        0.84        0.77      0.67 o 
  -2   0   2    16916.32    14863.54    101.03 o 
  -1   0   2     2363.67      929.25   1103.09 o 
   0   0   2    22345.70    20606.82    388.83 o 
   1   0   2     3007.36     3245.10     51.03 o 
   2   0   2    35086.49    31736.60   2075.42 o 
   3   0   2    27391.19    25184.92   1344.33 o 
   4   0   2      158.04      125.97     16.32 o 
   5   0   2     3159.84     3080.49    164.95 o 
   6   0   2      715.46      778.24     47.08 o 
   7   0   2     1394.68     1267.36    124.23 o 
   8   0   2     7080.94     7065.36    513.06 o 
   9   0   2     1060.71     1034.54     43.30 o 
  10   0   2      137.45      176.57     11.04 o 
  11   0   2        0.15        8.56      3.37 o 
  12   0   2     1382.97     1446.58     95.53 o 
  13   0   2        0.08        5.51      3.52 o 
  14   0   2      248.04      237.52     27.32 o 
  15   0   2      111.45      142.16     17.87 o 
  16   0   2      105.44      121.01     13.47 o 
  17   0   2        0.06        9.91      5.71 o 
  18   0   2      176.90      169.20     15.69 o 
  19   0   2      182.87      187.63     27.15 o 
  20   0   2       18.10       26.67      6.34 o 
  21   0   2       18.83       22.68     11.68 o 
  22   0   2      242.38      252.58     29.90 o 
  23   0   2       10.21        9.62     11.34 o 
  24   0   2        9.94       12.03     10.65 o 
  25   0   2       32.22       71.82     23.37 o 
 -27   1   2        1.32        2.35      6.92 o 
 -26   1   2        1.60       10.04      7.41 o 
 -25   1   2       98.42      101.55     17.07 o 
 -24   1   2      176.19      208.13     22.35 o 
 -23   1   2       34.74       42.07     10.71 o 
 -22   1   2       20.25       12.89      6.80 o 
 -21   1   2       66.39       69.18     12.67 o 
 -20   1   2       78.35       52.87     10.68 o 
 -19   1   2      250.71      220.94     16.11 o 
 -18   1   2      128.50      132.25     10.67 o 
 -17   1   2     1476.40     1387.88     29.78 o 
 -16   1   2      117.76      146.42     13.41 o 
 -15   1   2        8.67       12.73      3.43 o 
 -14   1   2      482.62      450.94     24.04 o 
 -13   1   2      794.54      764.74     32.50 o 
 -12   1   2       71.01       66.77      4.01 o 
 -11   1   2        7.77       10.48      1.98 o 
 -10   1   2     4024.43     4371.04    144.66 o 
  -9   1   2      199.33      231.92      5.41 o 
  -8   1   2      874.32      889.79     18.15 o 
  -7   1   2     2938.12     3116.30     71.65 o 
  -6   1   2      464.25      485.64      6.68 o 
  -5   1   2      180.15      152.45      3.75 o 
  -4   1   2     1412.62     1500.82     41.77 o 
  -3   1   2     4201.73     4433.05     95.09 o 
  -1   1   2    26242.53    13367.34   5246.50 o 
   0   1   2     2580.40     2551.10     52.02 o 
   1   1   2     6177.69     6454.36     89.28 o 
   2   1   2    14895.35    14748.60    283.00 o 
   3   1   2    19243.42    14960.46   2257.76 o 
   4   1   2      595.06      505.65     27.48 o 
   5   1   2      690.34      804.16     31.65 o 
   6   1   2      560.42      578.39     22.16 o 
   7   1   2      633.72      596.40     15.47 o 
   8   1   2     1478.56     1595.47     69.53 o 
   9   1   2      176.64      163.83      9.69 o 
  10   1   2      654.91      709.57     33.05 o 
  11   1   2      520.48      524.04     25.12 o 
  12   1   2      178.76      180.65      7.69 o 
  13   1   2      172.48      158.90      8.40 o 
  14   1   2      146.19      155.71      9.73 o 
  15   1   2        0.16        4.63      2.39 o 
  16   1   2      116.03       96.70      8.13 o 
  17   1   2      949.20      714.11    127.47 o 
  18   1   2     1709.45     1529.24     72.48 o 
  19   1   2      170.47      139.89     24.09 o 
  20   1   2       12.98       18.18      4.32 o 
  21   1   2      417.68      407.44     25.63 o 
  22   1   2       16.84       28.00      9.35 o 
  23   1   2        0.25        2.65      6.55 o 
  24   1   2      143.95      143.75     20.34 o 
  25   1   2        0.01        5.15      8.99 o 
 -27   2   2       72.23       91.59     17.47 o 
 -26   2   2        0.66        1.73      6.77 o 
 -25   2   2       33.68       36.18     10.81 o 
 -24   2   2       27.56       39.34     10.52 o 
 -23   2   2      232.44      218.70     22.85 o 
 -22   2   2        1.28        8.39      6.16 o 
 -21   2   2       43.69       40.22      9.74 o 
 -20   2   2       28.77       33.18      9.30 o 
 -19   2   2       59.98       60.46      8.66 o 
 -18   2   2      821.12      781.29     31.79 o 
 -17   2   2      130.00      152.47     10.65 o 
 -16   2   2      728.06      717.74     21.20 o 
 -15   2   2     1925.33     1862.59     91.19 o 
 -14   2   2       96.71       69.49     23.19 o 
 -13   2   2        2.19        5.48      1.75 o 
 -12   2   2       60.17       40.27      3.49 o 
 -11   2   2     2979.77     3173.96     82.98 o 
 -10   2   2     1271.92     1457.44     44.29 o 
  -9   2   2      218.97      272.97     10.60 o 
  -8   2   2     2299.25     2586.94     56.12 o 
  -7   2   2       58.94       53.13      2.96 o 
  -6   2   2      242.71      230.80      6.67 o 
  -5   2   2     1624.09     1669.73     30.58 o 
  -4   2   2    10178.70    10327.74    157.80 o 
  -3   2   2     6685.76     6862.42    121.19 o 
  -2   2   2        6.32        5.46      1.41 o 
  -1   2   2        1.49        2.21      0.87 o 
   0   2   2     1140.10     1026.20     30.63 o 
   1   2   2    11544.92    12036.40    327.37 o 
   2   2   2     5188.84     4407.56    679.11 o 
   3   2   2     3224.44     3472.07    131.56 o 
   4   2   2       76.19       80.62      3.31 o 
   5   2   2     3219.53     3607.80    133.97 o 
   6   2   2     2823.73     3127.17    145.09 o 
   7   2   2      436.04      465.71     21.16 o 
   8   2   2     1765.22     2033.38     60.03 o 
   9   2   2      829.13      825.39     20.63 o 
  10   2   2        1.68        1.87      1.22 o 
  11   2   2      268.10      300.10     13.88 o 
  12   2   2       26.54       34.10      4.32 o 
  13   2   2        3.38        4.74      3.00 o 
  14   2   2      478.86      464.12     15.83 o 
  15   2   2     1565.25     1396.85     70.05 o 
  16   2   2        4.84        8.33      3.21 o 
  17   2   2        3.00        2.51      2.54 o 
  18   2   2      603.23      584.36     30.66 o 
  19   2   2       11.71       14.80      4.27 o 
  20   2   2       14.55       19.90      6.41 o 
  21   2   2        4.62        2.44      4.55 o 
  22   2   2       22.20       27.98     17.35 o 
  23   2   2        0.01        2.17      7.14 o 
  24   2   2       20.74       22.87      9.64 o 
  25   2   2       72.32       82.39     16.89 o 
 -26   3   2       26.88       42.37     12.03 o 
 -25   3   2        9.85        7.79      9.79 o 
 -24   3   2      111.43      122.60     18.49 o 
 -23   3   2        1.82        3.26      6.79 o 
 -22   3   2       32.26       50.93     11.39 o 
 -21   3   2      536.01      515.59     27.45 o 
 -20   3   2       60.99       55.55     11.66 o 
 -19   3   2      687.87      617.54     21.85 o 
 -18   3   2      275.87      284.08     14.53 o 
 -17   3   2      158.11      154.66     11.02 o 
 -16   3   2      134.34       81.04     49.75 o 
 -15   3   2      126.79      105.65     13.99 o 
 -14   3   2     1378.85     1221.83     21.69 o 
 -13   3   2      172.86      162.30      6.56 o 
 -12   3   2       76.00       83.96      5.63 o 
 -11   3   2        2.29        3.03      1.52 o 
 -10   3   2      869.39      805.27     13.86 o 
  -9   3   2      705.06      723.29     12.36 o 
  -8   3   2        3.53        4.12      1.29 o 
  -7   3   2      734.16      706.79     14.34 o 
  -6   3   2     4622.80     5011.59     82.24 o 
  -5   3   2      186.86      176.62      5.01 o 
  -4   3   2      591.07      561.18     13.86 o 
  -3   3   2      203.12      231.10     28.33 o 
  -2   3   2     2603.17     2672.09     71.50 o 
  -1   3   2      345.30      367.98     11.39 o 
   0   3   2     6614.76     6930.59    250.89 o 
   1   3   2      716.43      711.76     24.79 o 
   2   3   2       66.09       62.51      3.20 o 
   3   3   2     3347.27     3850.10    136.69 o 
   4   3   2      735.22      619.53     98.40 o 
   5   3   2      116.68      119.30      5.21 o 
   6   3   2      475.92      494.77     17.30 o 
   7   3   2       53.98       66.40      3.90 o 
   8   3   2      646.74      676.70     22.16 o 
   9   3   2     1796.03     1972.97     92.35 o 
  10   3   2     1501.54     1540.99     65.58 o 
  11   3   2      765.11      782.01     28.95 o 
  12   3   2       41.15       53.77      4.96 o 
  13   3   2        0.09        1.55      2.58 o 
  14   3   2     2899.29     2709.52     83.97 o 
  15   3   2      467.82      435.60     17.56 o 
  16   3   2       35.25       48.02      6.72 o 
  17   3   2       12.08       15.58      4.23 o 
  18   3   2       61.15       45.96     19.37 o 
  19   3   2      194.02      190.84     14.70 o 
  20   3   2      145.38      166.01     14.91 o 
  21   3   2      215.14      210.64     15.67 o 
  22   3   2      116.13      122.74     17.86 o 
  23   3   2      181.96      165.39     21.25 o 
  24   3   2        9.17        9.64     10.65 o 
 -26   4   2        5.20       22.66     10.03 o 
 -25   4   2       31.86       11.82      8.17 o 
 -24   4   2       17.70       26.58     10.08 o 
 -23   4   2        1.84        2.70      6.51 o 
 -22   4   2       24.73       39.28     12.37 o 
 -21   4   2       16.51       29.43      8.95 o 
 -20   4   2      192.37      177.25     18.42 o 
 -19   4   2      137.45      149.78     12.62 o 
 -18   4   2      150.49      165.70     15.67 o 
 -17   4   2      254.70      197.23     44.39 o 
 -16   4   2      310.80      276.92     11.78 o 
 -15   4   2       99.14      105.41      8.18 o 
 -14   4   2      671.58      607.91     23.30 o 
 -13   4   2      385.67      386.45     13.24 o 
 -12   4   2      305.53      322.23      9.20 o 
 -11   4   2     1466.58     1459.53     38.63 o 
 -10   4   2      817.59      925.14     20.13 o 
  -9   4   2      176.84      156.95      5.80 o 
  -8   4   2     1372.64     1373.77     25.62 o 
  -7   4   2     1642.61     1755.45     33.11 o 
  -6   4   2       76.83       73.39      4.19 o 
  -5   4   2     1042.97     1107.34     41.49 o 
  -4   4   2     1577.09     1513.00     81.08 o 
  -3   4   2        0.14        0.91      1.09 o 
  -2   4   2      660.03      606.64     18.22 o 
  -1   4   2      231.75      225.95      9.16 o 
   0   4   2      116.48      109.98      5.47 o 
   1   4   2     1379.48     1468.34     79.76 o 
   2   4   2       64.90       65.06      3.10 o 
   3   4   2       94.21       82.50      3.82 o 
   4   4   2      202.52      214.24      6.07 o 
   5   4   2       78.63       82.77      4.25 o 
   6   4   2     3610.89     2936.17    557.55 o 
   7   4   2      260.41      252.06      7.81 o 
   8   4   2      858.04      830.14     26.36 o 
   9   4   2      132.28      158.46      6.63 o 
  10   4   2        8.73        9.41      2.17 o 
  11   4   2        3.50        5.67      1.93 o 
  12   4   2      278.18      261.99     20.09 o 
  13   4   2      286.14      252.92     13.31 o 
  14   4   2       25.65       23.86      4.96 o 
  15   4   2     1111.41      977.34     23.13 o 
  16   4   2      174.50      165.99     10.56 o 
  17   4   2       14.60       19.49      4.66 o 
  18   4   2       16.45       16.08      4.68 o 
  19   4   2       30.14       25.30      7.92 o 
  20   4   2       27.95       32.42      7.73 o 
  21   4   2        0.02        4.35      5.21 o 
  22   4   2        0.90        8.25      6.75 o 
  23   4   2       59.14       47.11     14.09 o 
  24   4   2       17.63       28.81     15.64 o 
 -25   5   2       66.10       62.62     14.09 o 
 -24   5   2      220.24      219.59     23.57 o 
 -23   5   2        4.86        4.84      6.26 o 
 -22   5   2       11.04       27.03      8.87 o 
 -21   5   2      433.19      453.66     26.36 o 
 -20   5   2      114.52      127.72     16.39 o 
 -19   5   2        1.97        8.26      4.40 o 
 -18   5   2      168.22      180.19     12.96 o 
 -17   5   2      625.07      624.55     22.07 o 
 -16   5   2       98.63      116.08      8.31 o 
 -15   5   2        8.42        7.76      2.87 o 
 -14   5   2      569.28      515.32     31.56 o 
 -13   5   2      152.04      145.46      6.75 o 
 -12   5   2       69.46       78.29      5.64 o 
 -11   5   2       24.44       30.29      3.69 o 
 -10   5   2        1.55        3.47      1.95 o 
  -9   5   2      787.94      841.82     16.78 o 
  -8   5   2      288.91      276.57     11.25 o 
  -7   5   2      630.32      524.95     53.79 o 
  -6   5   2      364.48      350.46     10.25 o 
  -5   5   2      257.34      225.57      7.37 o 
  -4   5   2      159.13      136.22     10.99 o 
  -3   5   2      935.91      880.06     36.12 o 
  -2   5   2     1641.65     1866.79     51.23 o 
  -1   5   2      917.14      975.83     37.54 o 
   0   5   2     1071.52     1034.21     45.45 o 
   1   5   2      402.16      419.81     17.69 o 
   2   5   2     2125.78     2234.66    120.72 o 
   3   5   2      350.00      357.39     14.96 o 
   4   5   2       41.91       44.59      3.50 o 
   5   5   2      163.18      165.63      7.17 o 
   6   5   2      748.52      767.50     28.56 o 
   7   5   2      396.34      344.60     17.94 o 
   8   5   2        1.16        0.73      1.60 o 
   9   5   2       93.77      103.65      7.56 o 
  10   5   2       95.81      104.82      5.95 o 
  11   5   2     1637.35     1695.16     53.35 o 
  12   5   2       30.61       41.21      5.08 o 
  13   5   2      132.66      118.96      7.87 o 
  14   5   2      593.71      522.50     22.92 o 
  15   5   2      126.41      116.37     11.01 o 
  16   5   2      150.99       76.25     36.91 o 
  17   5   2       12.04       22.24      5.29 o 
  18   5   2      100.49      103.15     10.29 o 
  19   5   2        4.49        5.75      6.42 o 
  20   5   2        0.03        4.22      4.82 o 
  21   5   2       49.30       42.86      9.54 o 
  22   5   2       70.84       67.52     14.04 o 
  23   5   2       26.14       36.89     12.71 o 
 -24   6   2        0.34        8.44      7.89 o 
 -23   6   2        3.31       10.21      7.27 o 
 -22   6   2      117.81      132.12     19.59 o 
 -21   6   2      152.99      188.69     20.28 o 
 -20   6   2       10.52       10.56      6.92 o 
 -19   6   2      246.12      254.33     16.77 o 
 -18   6   2        0.64        2.32      4.25 o 
 -17   6   2        0.43        6.32      3.77 o 
 -16   6   2      137.95      131.16     10.77 o 
 -15   6   2       66.54       68.08      6.88 o 
 -14   6   2      257.46      271.63     13.18 o 
 -13   6   2     1017.33      907.35     22.97 o 
 -12   6   2      356.82      337.16     10.39 o 
 -11   6   2     1918.78     1815.14     47.84 o 
 -10   6   2      173.90      131.04     21.99 o 
  -9   6   2       65.09       66.29      6.18 o 
  -8   6   2      351.45      283.67     43.37 o 
  -7   6   2       39.63       47.82      4.31 o 
  -6   6   2       33.33       34.48      3.57 o 
  -5   6   2       11.56       12.78      2.97 o 
  -4   6   2      373.57      326.74     10.80 o 
  -3   6   2      526.32      523.30     12.90 o 
  -2   6   2      387.73      377.57     14.44 o 
  -1   6   2      417.91      350.20     15.81 o 
   0   6   2      579.99      604.42     23.17 o 
   1   6   2       61.02       45.75      4.95 o 
   2   6   2      808.04      818.04     44.45 o 
   3   6   2     1677.67     1685.55     83.09 o 
   4   6   2       50.34       54.09      5.44 o 
   5   6   2        1.37        1.13      1.89 o 
   6   6   2      280.85      268.53     11.77 o 
   7   6   2       17.08       22.51      3.89 o 
   8   6   2     1187.60     1171.94     46.64 o 
   9   6   2       30.39       38.83      4.92 o 
  10   6   2        2.71        3.20      2.35 o 
  11   6   2       10.94       15.73      3.58 o 
  12   6   2      280.15      247.75     11.84 o 
  13   6   2       17.61       18.59      4.88 o 
  14   6   2      184.02      164.47     12.89 o 
  15   6   2        3.15       10.56      4.43 o 
  16   6   2        3.65        7.82      4.76 o 
  17   6   2      124.84      126.54     13.31 o 
  18   6   2       12.14        5.54      5.19 o 
  19   6   2      151.30      123.84     17.85 o 
  20   6   2       43.24       38.80     10.52 o 
  21   6   2        1.19        0.00      8.08 o 
  22   6   2       93.13       81.44     21.99 o 
 -22   7   2        0.04        6.19      9.62 o 
 -21   7   2        1.62       24.74     11.34 o 
 -20   7   2       28.87       24.05     10.65 o 
 -19   7   2        0.05        0.04      5.91 o 
 -18   7   2       86.71      111.69     15.01 o 
 -17   7   2       99.32       99.70     10.91 o 
 -16   7   2       30.55       37.08      6.35 o 
 -15   7   2       54.85       60.78      7.87 o 
 -14   7   2       89.49       49.93     20.95 o 
 -13   7   2      200.55      154.28     18.80 o 
 -12   7   2       54.95       51.67      6.13 o 
 -11   7   2      547.16      515.49     15.98 o 
 -10   7   2      630.91      491.99     93.64 o 
  -9   7   2      626.15      582.74     30.45 o 
  -8   7   2       25.22       28.99      4.51 o 
  -7   7   2      348.52      293.64     12.29 o 
  -6   7   2        2.19        1.59      2.35 o 
  -5   7   2      370.13      321.67     11.04 o 
  -4   7   2       18.15       19.16      3.77 o 
  -3   7   2      581.15      491.88     27.41 o 
  -2   7   2      557.64      502.15     13.57 o 
  -1   7   2        0.14        5.21      2.26 o 
   0   7   2      377.53      367.06     13.43 o 
   1   7   2      299.07      323.00     16.88 o 
   2   7   2      507.08      457.64     13.29 o 
   3   7   2        2.97        6.60      2.82 o 
   4   7   2      146.95      144.66      7.91 o 
   5   7   2      132.92      134.92      8.09 o 
   6   7   2       26.97       34.83      4.74 o 
   7   7   2      344.92      318.33     14.63 o 
   8   7   2        0.28        0.93      2.52 o 
   9   7   2      118.51      121.61      8.37 o 
  10   7   2      187.41      190.25     15.93 o 
  11   7   2        3.66        9.26      3.75 o 
  12   7   2        3.58        7.73      3.77 o 
  13   7   2       41.34       39.34      6.37 o 
  14   7   2       74.57       95.39     15.20 o 
  15   7   2       10.02       15.25      5.55 o 
  16   7   2        9.52       23.69      6.34 o 
  17   7   2      178.04      167.22     15.57 o 
  18   7   2       35.78       45.58      9.47 o 
  19   7   2       38.06       37.63     10.93 o 
  20   7   2        2.00       17.04      8.50 o 
 -19   8   2       29.24       57.73     18.56 o 
 -18   8   2      112.69      134.02     25.77 o 
 -17   8   2       48.00       70.19     10.59 o 
 -16   8   2      130.11      134.02     17.09 o 
 -15   8   2      208.99      211.28     15.12 o 
 -14   8   2       10.50       18.73      6.23 o 
 -13   8   2        0.58        4.78      4.59 o 
 -12   8   2      223.35      197.06     17.61 o 
 -11   8   2      573.59      369.15     86.83 o 
 -10   8   2      777.76      681.25     36.61 o 
  -9   8   2        1.91        2.84      3.71 o 
  -8   8   2      886.75      807.10     22.24 o 
  -7   8   2        2.41        2.67      3.57 o 
  -6   8   2       30.33       42.56      6.62 o 
  -5   8   2        5.14        6.83      3.80 o 
  -4   8   2       25.44       30.06      5.76 o 
  -3   8   2        5.50        9.74      3.81 o 
  -2   8   2      533.84      559.22     19.43 o 
  -1   8   2        0.82        5.47      3.52 o 
   0   8   2      547.02      507.39     15.58 o 
   1   8   2      725.87      631.18     21.92 o 
   2   8   2      242.22      245.23     10.43 o 
   3   8   2      255.43      216.01      9.93 o 
   4   8   2        2.16        4.88      3.16 o 
   5   8   2      304.94      269.34     19.53 o 
   6   8   2       31.45       33.15      5.22 o 
   7   8   2        3.20        6.46      3.52 o 
   8   8   2      177.43      166.59      9.98 o 
   9   8   2        0.98        3.77      4.23 o 
  10   8   2       35.62       49.14      6.45 o 
  11   8   2      416.75      379.85     21.43 o 
  12   8   2        0.39        7.26      4.11 o 
  13   8   2       27.36       21.65      5.54 o 
  14   8   2        5.08        9.96      5.40 o 
  15   8   2        8.11       17.03      6.11 o 
  16   8   2       68.46       91.89     12.10 o 
  17   8   2       56.82       56.20     11.54 o 
  18   8   2       19.75       30.09     10.40 o 
  19   8   2       29.26       21.43      9.57 o 
 -19   9   2       23.41       40.55     18.56 o 
 -18   9   2       12.44       16.49     16.15 o 
 -17   9   2      112.38      123.42     21.65 o 
 -16   9   2        9.42        3.93      7.57 o 
 -15   9   2       10.00        9.92      6.40 o 
 -14   9   2       33.33       41.27      8.82 o 
 -13   9   2       35.67       25.01      7.20 o 
 -12   9   2        3.73       10.72      4.61 o 
 -11   9   2       36.69       38.14      7.29 o 
 -10   9   2      273.15      251.41     13.68 o 
  -9   9   2        1.02        2.83      4.07 o 
  -8   9   2       18.43       25.61      5.90 o 
  -7   9   2       40.60       44.96      7.49 o 
  -6   9   2      636.46      509.98     19.00 o 
  -5   9   2     1306.04     1168.24     35.91 o 
  -4   9   2        2.59        5.71      4.21 o 
  -3   9   2      427.78      382.24     19.58 o 
  -2   9   2      325.64      277.01     14.12 o 
  -1   9   2       25.79       22.89      5.75 o 
   0   9   2       65.64       85.70      9.83 o 
   1   9   2        0.21        5.85      3.64 o 
   2   9   2       41.61       44.32      7.17 o 
   3   9   2        0.03        0.00      3.42 o 
   4   9   2      580.77      539.98     32.25 o 
   5   9   2       86.87       85.34      9.75 o 
   6   9   2        5.31       11.43      4.82 o 
   7   9   2        8.24       13.94      4.93 o 
   8   9   2       31.68       41.44      7.46 o 
   9   9   2       19.88       21.73      5.68 o 
  10   9   2        4.50        3.95      4.31 o 
  11   9   2        2.48        8.21      6.57 o 
  12   9   2       17.54       24.01      7.14 o 
  13   9   2       73.29       92.94     12.77 o 
  14   9   2      118.11      147.41     19.78 o 
  15   9   2       23.69       44.25     17.18 o 
  16   9   2       20.82       35.09     13.92 o 
  17   9   2        7.75        7.88      8.14 o 
 -16  10   2        6.40       10.69      7.92 o 
 -15  10   2        1.07        6.48      6.71 o 
 -14  10   2       73.73       59.46     11.03 o 
 -13  10   2        3.40        6.36      6.52 o 
 -12  10   2       48.74       45.96      8.47 o 
 -11  10   2        7.36       11.98      5.27 o 
 -10  10   2       19.85       13.88      5.43 o 
  -9  10   2      222.26      235.92     14.97 o 
  -8  10   2       58.73       59.77      9.07 o 
  -7  10   2       54.63       64.36      9.26 o 
  -6  10   2       13.82       19.44      6.11 o 
  -5  10   2        4.06        2.29      4.44 o 
  -4  10   2       44.20       39.22      7.50 o 
  -3  10   2       38.44       29.31      6.38 o 
  -2  10   2        1.17        0.00      4.27 o 
  -1  10   2        0.61        4.67      3.95 o 
   0  10   2       15.12       20.83      5.65 o 
   1  10   2        0.08        2.34      3.78 o 
   2  10   2       68.41       69.77      9.20 o 
   3  10   2      167.29      160.94     13.47 o 
   4  10   2       89.05      100.32     10.97 o 
   5  10   2       45.51       48.33      8.37 o 
   6  10   2       42.26       31.96      7.39 o 
   7  10   2       83.05       85.24     10.68 o 
   8  10   2       36.52       39.35      7.75 o 
   9  10   2       66.30       61.39      9.88 o 
  10  10   2      205.71      206.81     18.32 o 
  11  10   2       22.85       31.98      8.58 o 
  12  10   2      164.28      177.69     17.37 o 
  13  10   2      107.74      129.89     18.79 o 
  14  10   2        0.55        7.96      7.83 o 
 -13  11   2        7.83        7.97      7.43 o 
 -12  11   2       22.71       23.71      8.68 o 
 -11  11   2        3.80        9.67      6.00 o 
 -10  11   2       41.68       41.38      8.30 o 
  -9  11   2       65.95       65.69     10.14 o 
  -8  11   2       34.92       40.74      8.14 o 
  -7  11   2       11.76       21.45      7.15 o 
  -6  11   2        8.27        3.94      5.05 o 
  -5  11   2       69.24       64.49      9.61 o 
  -4  11   2       12.94       21.23      6.21 o 
  -3  11   2      118.38      112.99     12.55 o 
  -2  11   2      102.89       96.76     11.74 o 
  -1  11   2        1.28        5.84      4.73 o 
   0  11   2       18.10       14.24      5.34 o 
   1  11   2        2.35        3.26      4.09 o 
   2  11   2        8.51       16.59      6.38 o 
   3  11   2        0.24        2.79      5.02 o 
   4  11   2        0.10        3.44      5.11 o 
   5  11   2       58.36       83.76     11.23 o 
   6  11   2       15.26       16.97      6.82 o 
   7  11   2      151.71      167.44     15.29 o 
   8  11   2        0.05        3.66      5.72 o 
   9  11   2        1.18        2.67      5.95 o 
  10  11   2       46.94       57.58     11.58 o 
  11  11   2       44.61       54.47     11.72 o 
  -7  12   2        2.85        4.88      5.82 o 
  -6  12   2       21.69       21.12      7.32 o 
  -5  12   2        6.06       16.17      5.86 o 
  -4  12   2       16.12       12.55      5.82 o 
  -3  12   2       13.56       18.86      6.42 o 
  -2  12   2       27.54       30.52      7.78 o 
  -1  12   2      121.20      111.79     12.95 o 
   0  12   2        1.31        6.57      6.04 o 
   1  12   2       30.37       29.17      8.23 o 
   2  12   2        8.08        8.21      6.08 o 
   3  12   2        0.01        7.66      6.13 o 
   4  12   2       49.90       58.56     10.54 o 
   5  12   2       29.40       29.11      8.39 o 
 -27   1   3        0.95        0.00      6.55 o 
 -26   1   3        1.33       16.76      8.22 o 
 -25   1   3       13.83       20.33      8.41 o 
 -24   1   3       18.83       44.18     11.20 o 
 -23   1   3        0.65       10.79      6.26 o 
 -22   1   3        2.89        0.88      4.73 o 
 -21   1   3       30.25       46.96     10.45 o 
 -20   1   3      495.75      410.32     20.97 o 
 -19   1   3      230.81      231.93     17.49 o 
 -18   1   3       32.43       35.16      8.74 o 
 -17   1   3       50.99       57.63     10.37 o 
 -16   1   3      137.79      140.30     13.45 o 
 -15   1   3      134.63      132.12     19.59 o 
 -14   1   3       19.21       19.02      5.68 o 
 -13   1   3      482.39      471.88     27.44 o 
 -12   1   3       11.80       19.73      2.94 o 
 -11   1   3        2.62       10.09      2.17 o 
 -10   1   3        0.75        2.85      1.62 o 
  -9   1   3      694.30      835.15     13.56 o 
  -8   1   3     2938.98     3340.59     31.90 o 
  -7   1   3       43.74       50.24      4.60 o 
  -6   1   3       67.87       68.42      3.57 o 
  -5   1   3      652.87      654.12     10.76 o 
  -4   1   3     1042.99     1109.74     37.04 o 
  -3   1   3      751.12      771.28     30.21 o 
  -2   1   3     2342.99     2052.60    178.30 o 
  -1   1   3     1048.67      921.41     92.32 o 
   0   1   3     1160.61     1115.28     62.46 o 
   1   1   3     5171.14     5023.96     67.72 o 
   2   1   3    16251.49    15628.14    275.40 o 
   3   1   3    12462.98    12497.10    234.31 o 
   4   1   3      444.56      462.34     13.16 o 
   5   1   3      618.72      666.02     21.30 o 
   6   1   3      625.69      676.98     40.59 o 
   7   1   3     1598.25     1691.23     31.89 o 
   8   1   3       44.35       47.88      3.82 o 
   9   1   3       10.19        5.65      1.76 o 
  10   1   3      665.49      695.00     19.34 o 
  11   1   3       94.32       92.20      6.71 o 
  12   1   3      286.73      267.18      9.91 o 
  13   1   3      874.49      824.93     27.47 o 
  14   1   3       11.32       20.56      4.04 o 
  15   1   3      880.09      797.63     20.58 o 
  16   1   3      763.70      708.14     18.11 o 
  17   1   3        4.20        5.46      3.06 o 
  18   1   3       74.59       78.81      7.98 o 
  19   1   3      150.19      145.21     10.51 o 
  20   1   3       85.32       82.23      8.28 o 
  21   1   3       73.73       71.24      8.25 o 
  22   1   3       75.42       69.93     14.33 o 
  23   1   3       14.83       17.92      8.74 o 
  24   1   3       17.40       22.15     11.05 o 
 -27   2   3       14.53       21.66     15.46 o 
 -26   2   3        5.97       12.52     10.82 o 
 -25   2   3        0.24        6.94      7.28 o 
 -24   2   3       54.14       65.30     13.30 o 
 -23   2   3        0.17       12.23      7.17 o 
 -22   2   3      235.65      214.25     18.46 o 
 -21   2   3       54.29       65.48     12.51 o 
 -20   2   3      101.13      110.86     11.68 o 
 -19   2   3      595.85      529.06     26.11 o 
 -18   2   3      202.31      158.53     41.36 o 
 -17   2   3        0.51        1.98      3.28 o 
 -16   2   3       35.07       30.84      6.10 o 
 -15   2   3        7.15        7.01      3.40 o 
 -14   2   3       27.87       28.96      5.35 o 
 -13   2   3       93.93      110.49      6.37 o 
 -12   2   3       22.68       28.77      3.91 o 
 -11   2   3      888.77      861.02     18.43 o 
 -10   2   3      124.22      134.62      5.71 o 
  -9   2   3      207.65      241.12      6.02 o 
  -8   2   3      263.03      287.83      6.57 o 
  -7   2   3      165.44      163.30      5.23 o 
  -6   2   3     1343.36     1430.98     30.95 o 
  -5   2   3       17.81       17.44      1.96 o 
  -4   2   3      951.09      957.90     20.18 o 
  -3   2   3      121.13      113.87      3.89 o 
  -2   2   3     2755.98     2091.61    407.99 o 
  -1   2   3      585.21      549.90     14.98 o 
   0   2   3      666.36      618.60     25.51 o 
   1   2   3     1454.43     1421.57    107.18 o 
   2   2   3      193.82      188.13      7.12 o 
   3   2   3       18.09       17.10      2.17 o 
   4   2   3      638.39      650.67     26.05 o 
   5   2   3     3362.50     3583.48    123.79 o 
   6   2   3       72.72      117.08      8.22 o 
   7   2   3      914.90      926.21     44.07 o 
   8   2   3      390.40      403.71     18.25 o 
   9   2   3       10.78        9.72      2.17 o 
  10   2   3        0.75        1.87      1.59 o 
  11   2   3       13.17       17.89      3.41 o 
  12   2   3       94.92       80.38      6.85 o 
  13   2   3        4.97        4.45      2.38 o 
  14   2   3       98.86      102.59      7.98 o 
  15   2   3       37.61       39.79      5.49 o 
  16   2   3       27.01       27.37      4.83 o 
  17   2   3        0.91        2.86      2.96 o 
  18   2   3       95.76      105.86      9.20 o 
  19   2   3       12.73       18.36      4.47 o 
  20   2   3       31.83       46.71      7.44 o 
  21   2   3        0.09        0.00      4.59 o 
  22   2   3       70.18       74.77     13.82 o 
  23   2   3       42.73       42.35     12.23 o 
  24   2   3       85.93       96.53     18.29 o 
 -26   3   3        3.36       18.77     13.06 o 
 -25   3   3        4.83       12.55      7.76 o 
 -24   3   3       28.32       31.38      9.88 o 
 -23   3   3       11.89       21.82      7.78 o 
 -22   3   3        0.49        5.80      5.94 o 
 -21   3   3      124.18      128.56     12.99 o 
 -20   3   3       34.28       15.31     10.73 o 
 -19   3   3      164.61      154.25     15.56 o 
 -18   3   3      197.65      212.90     13.05 o 
 -17   3   3       91.12      100.25     10.48 o 
 -16   3   3       30.00       41.79      6.92 o 
 -15   3   3       59.15       64.91      8.07 o 
 -14   3   3       11.95       20.30      3.79 o 
 -13   3   3        0.17        0.00      2.03 o 
 -12   3   3       66.50       69.67      4.60 o 
 -11   3   3       26.57       28.27      2.97 o 
 -10   3   3      495.71      552.21     14.37 o 
  -9   3   3       23.50       32.75      2.96 o 
  -8   3   3       66.51       74.68      3.93 o 
  -7   3   3        0.54        2.12      1.73 o 
  -6   3   3       24.74       40.49      3.17 o 
  -5   3   3     1036.93     1054.91     26.94 o 
  -4   3   3       27.38       37.35      2.89 o 
  -3   3   3     1486.24     1589.80     38.40 o 
  -2   3   3      884.74      848.48     22.26 o 
  -1   3   3      795.86      824.85     23.08 o 
   0   3   3      271.94      275.56      8.53 o 
   1   3   3       68.23       82.31      3.71 o 
   2   3   3      115.35      127.38      4.48 o 
   3   3   3      752.63      609.76     95.09 o 
   4   3   3       85.15       85.90      4.38 o 
   5   3   3        5.59       11.57      2.01 o 
   6   3   3       89.28      110.26      5.84 o 
   7   3   3      751.82      797.36     32.22 o 
   8   3   3        0.09        1.74      1.34 o 
   9   3   3        0.34        1.24      1.40 o 
  10   3   3       24.92       17.31      5.73 o 
  11   3   3      141.20      119.12      8.29 o 
  12   3   3        5.25        9.21      3.47 o 
  13   3   3       14.70       26.98      5.19 o 
  14   3   3       70.46       73.18      8.07 o 
  15   3   3      606.54      593.07     18.62 o 
  16   3   3       91.63       91.45      9.29 o 
  17   3   3       59.09       74.34      8.80 o 
  18   3   3      123.27      138.86     12.90 o 
  19   3   3        6.63       10.53      6.00 o 
  20   3   3        4.00        7.58      4.18 o 
  21   3   3       28.38       15.50      7.00 o 
  22   3   3        5.22        4.91      5.76 o 
  23   3   3        3.27        3.71      7.00 o 
 -26   4   3        0.68       12.21      8.85 o 
 -25   4   3       58.95       46.13     12.52 o 
 -24   4   3       22.19       15.94      8.42 o 
 -23   4   3        4.19        4.82      6.69 o 
 -22   4   3        1.91        1.22      5.37 o 
 -21   4   3      660.78      609.67     30.33 o 
 -20   4   3       25.49       16.66      5.55 o 
 -19   4   3     1211.78     1027.96     30.81 o 
 -18   4   3      429.88      402.50     18.03 o 
 -17   4   3       79.46       82.80     11.10 o 
 -16   4   3      206.15      204.68     15.26 o 
 -15   4   3      194.12      174.85     11.01 o 
 -14   4   3       41.77       59.43      6.28 o 
 -13   4   3      192.67      183.22      7.89 o 
 -12   4   3      225.31      214.53      7.55 o 
 -11   4   3        0.00        1.03      1.49 o 
 -10   4   3        7.31       16.25      2.48 o 
  -9   4   3      476.92      557.27     12.76 o 
  -8   4   3      760.58      802.63     14.61 o 
  -7   4   3      146.20      147.03      5.47 o 
  -6   4   3     1730.03     1879.93     45.21 o 
  -5   4   3       23.21       33.25      3.01 o 
  -4   4   3       15.35       24.43      5.06 o 
  -3   4   3     1425.12     1526.45     45.64 o 
  -2   4   3     2463.63     2475.93     85.91 o 
  -1   4   3      102.88      106.39      6.85 o 
   0   4   3      337.94      386.21     17.25 o 
   1   4   3      353.73      378.12     10.27 o 
   2   4   3      497.84      509.91     17.95 o 
   3   4   3      848.91      908.49     39.12 o 
   4   4   3     1340.67     1460.42     55.42 o 
   5   4   3      331.69      277.07     43.56 o 
   6   4   3      558.63      584.40     30.33 o 
   7   4   3      147.14      168.64     10.63 o 
   8   4   3       92.93       99.93      5.42 o 
   9   4   3      181.19      184.74      7.22 o 
  10   4   3        2.91        5.71      2.25 o 
  11   4   3      132.70      150.04      7.62 o 
  12   4   3       25.43       31.07      5.34 o 
  13   4   3      257.71      196.89     35.77 o 
  14   4   3      106.27       69.92     17.27 o 
  15   4   3      138.15      135.50     10.73 o 
  16   4   3        2.21        4.76      3.57 o 
  17   4   3        1.96        5.69      3.84 o 
  18   4   3       23.18       24.32      5.78 o 
  19   4   3       12.27       15.75      4.93 o 
  20   4   3        8.43       16.92      5.15 o 
  21   4   3       94.73       88.32     12.39 o 
  22   4   3       67.12       60.75     11.22 o 
  23   4   3       51.40       45.71     16.32 o 
 -25   5   3        8.56        6.66      8.14 o 
 -24   5   3        3.14       10.65      7.90 o 
 -23   5   3        8.05       30.75     10.17 o 
 -22   5   3        3.92        6.20      6.92 o 
 -21   5   3       71.19       70.84     10.62 o 
 -20   5   3      127.35      124.13     12.94 o 
 -19   5   3       20.45       20.15      6.05 o 
 -18   5   3       27.92       48.28      8.26 o 
 -17   5   3      114.20      107.50     11.28 o 
 -16   5   3       62.17       72.93      9.23 o 
 -15   5   3      278.46      263.99     13.05 o 
 -14   5   3        4.65       11.12      3.06 o 
 -13   5   3      142.44      128.96      8.34 o 
 -12   5   3      298.90      266.38      8.60 o 
 -11   5   3       27.69       43.08      4.24 o 
 -10   5   3       94.22       99.33      5.66 o 
  -9   5   3      735.47      726.06     14.46 o 
  -8   5   3      376.09      370.08     12.09 o 
  -7   5   3       24.95       36.77      3.67 o 
  -6   5   3        9.68       11.77      2.29 o 
  -5   5   3     1442.43     1580.26     42.91 o 
  -4   5   3      477.14      464.49     16.82 o 
  -3   5   3        5.04       13.59      2.87 o 
  -2   5   3     1001.45      939.26     33.86 o 
  -1   5   3       57.20       58.29      5.32 o 
   0   5   3      109.20      113.36      6.45 o 
   1   5   3      231.48      227.12     12.47 o 
   2   5   3      395.68      474.79     24.00 o 
   3   5   3      408.99      405.63     14.06 o 
   4   5   3        0.37        1.72      1.38 o 
   5   5   3      302.43      339.05     10.14 o 
   6   5   3        1.26        1.29      1.64 o 
   7   5   3        4.14        5.13      2.15 o 
   8   5   3      590.98      580.71     16.37 o 
   9   5   3       40.77       43.57      4.39 o 
  10   5   3       35.71       46.77      5.22 o 
  11   5   3       54.18       53.11      5.69 o 
  12   5   3        7.54       11.14      3.84 o 
  13   5   3       90.62      103.75     10.71 o 
  14   5   3       38.86       53.71      7.28 o 
  15   5   3       14.23       15.03      4.39 o 
  16   5   3      211.19      217.73     13.89 o 
  17   5   3        0.01        2.36      3.52 o 
  18   5   3        1.99        1.32      3.72 o 
  19   5   3        0.40        0.42      4.44 o 
  20   5   3        0.22        0.29      4.70 o 
  21   5   3       63.12       60.75     13.84 o 
  22   5   3       78.92       80.85     15.95 o 
 -24   6   3      135.73      131.61     27.83 o 
 -23   6   3        7.46       10.65     10.31 o 
 -22   6   3        0.32        5.50      9.97 o 
 -21   6   3        2.83       15.93      6.35 o 
 -20   6   3        0.04        3.40      4.86 o 
 -19   6   3        6.67       10.37      5.64 o 
 -18   6   3       11.85       22.54      6.47 o 
 -17   6   3      205.05      190.22     18.16 o 
 -16   6   3       15.48       17.94      4.51 o 
 -15   6   3       21.47       25.04      4.63 o 
 -14   6   3      369.06      328.33     13.66 o 
 -13   6   3       29.85       38.84      6.07 o 
 -12   6   3      287.89      255.66     11.75 o 
 -11   6   3        3.55        3.31      2.78 o 
 -10   6   3       63.52       65.99      6.30 o 
  -9   6   3      693.43      659.87     15.50 o 
  -8   6   3      187.03      196.64      8.53 o 
  -7   6   3      326.93      223.99     48.99 o 
  -6   6   3      407.41      340.05     21.53 o 
  -5   6   3      765.76      680.13     33.76 o 
  -4   6   3       17.53       12.82      4.50 o 
  -3   6   3        0.80        5.54      2.64 o 
  -2   6   3      276.79      270.82     13.54 o 
  -1   6   3        0.18        1.82      2.03 o 
   0   6   3      375.82      391.57     11.67 o 
   1   6   3       26.18       25.23      3.98 o 
   2   6   3      356.03      313.39     13.92 o 
   3   6   3      103.84       99.61      6.90 o 
   4   6   3      431.07      426.20     26.13 o 
   5   6   3       45.27       48.51      5.38 o 
   6   6   3      252.23      229.68     12.35 o 
   7   6   3        5.06       13.64      3.29 o 
   8   6   3       59.00       67.59      6.39 o 
   9   6   3      650.95      615.21     21.03 o 
  10   6   3      512.53      466.49     24.95 o 
  11   6   3      271.12      236.60     13.84 o 
  12   6   3      252.52      217.83     13.85 o 
  13   6   3        0.13        3.67      4.22 o 
  14   6   3      340.92      299.65     16.86 o 
  15   6   3       58.59       65.22     11.92 o 
  16   6   3       15.31       16.25      6.04 o 
  17   6   3      134.91      147.24     15.51 o 
  18   6   3        3.30        8.32      5.38 o 
  19   6   3        0.09        2.61      5.80 o 
  20   6   3       26.88       23.52     12.03 o 
  21   6   3       19.96       23.74     10.31 o 
 -22   7   3        9.90       17.18     12.71 o 
 -21   7   3        1.02        6.18      7.49 o 
 -20   7   3        3.95       22.34      8.26 o 
 -19   7   3      122.85      146.48     18.04 o 
 -18   7   3       83.41       86.20     11.72 o 
 -17   7   3        0.00        2.40      4.59 o 
 -16   7   3       98.14       96.61     11.82 o 
 -15   7   3       91.34      107.36     10.28 o 
 -14   7   3      112.65      104.60     10.00 o 
 -13   7   3      584.08      526.28     17.86 o 
 -12   7   3       13.77       12.03      4.07 o 
 -11   7   3      140.58      145.08     11.37 o 
 -10   7   3        0.56        6.23      2.90 o 
  -9   7   3     1098.48      980.94     56.49 o 
  -8   7   3      418.03      272.83     77.83 o 
  -7   7   3       55.85       59.19      6.19 o 
  -6   7   3       38.29       45.62      5.48 o 
  -5   7   3      146.21      145.30      8.83 o 
  -4   7   3      439.18      411.05     14.78 o 
  -3   7   3       65.68       63.25      6.36 o 
  -2   7   3        0.60        1.08      2.34 o 
  -1   7   3       42.56       52.30      5.97 o 
   0   7   3      219.35      186.28      9.41 o 
   1   7   3     1478.85     1366.30     56.94 o 
   2   7   3     1857.01     1800.67     83.40 o 
   3   7   3        5.04        9.25      3.14 o 
   4   7   3        3.45        8.77      3.02 o 
   5   7   3       38.52       45.89      5.62 o 
   6   7   3      902.81      828.25     51.73 o 
   7   7   3        4.93        6.38      3.07 o 
   8   7   3      283.92      271.65     16.58 o 
   9   7   3       42.02       45.01      5.81 o 
  10   7   3      193.32      159.95     20.84 o 
  11   7   3      193.81      166.84     15.33 o 
  12   7   3      195.27      185.67     13.81 o 
  13   7   3        8.33       11.68      5.25 o 
  14   7   3        1.22        5.03      4.73 o 
  15   7   3       24.24       21.32      6.66 o 
  16   7   3        2.50        5.90      5.18 o 
  17   7   3        0.89        6.74      5.35 o 
  18   7   3       19.40       21.22      7.47 o 
  19   7   3       34.38       34.55      8.89 o 
  20   7   3        0.29        0.00      6.80 o 
 -21   8   3        3.28       17.87     15.81 o 
 -20   8   3       56.16      104.47     26.12 o 
 -19   8   3       20.15       45.36     17.53 o 
 -18   8   3        4.78        7.23      7.63 o 
 -17   8   3       58.58       64.52     13.50 o 
 -16   8   3        0.96        6.12      5.24 o 
 -15   8   3       20.52       18.89      5.27 o 
 -14   8   3      151.20       81.28     38.59 o 
 -13   8   3       63.74       49.75     11.63 o 
 -12   8   3      133.23      113.74     11.76 o 
 -11   8   3      166.24      173.41      9.82 o 
 -10   8   3        8.34        4.42      3.45 o 
  -9   8   3       24.04       34.08      5.35 o 
  -8   8   3      160.93      168.22      9.50 o 
  -7   8   3        0.28        1.99      2.89 o 
  -6   8   3      102.88      106.37      8.56 o 
  -5   8   3      988.65      894.50     20.17 o 
  -4   8   3       25.31       30.20      5.09 o 
  -3   8   3       39.01       49.17      6.01 o 
  -2   8   3      267.27      239.97     10.50 o 
  -1   8   3      147.53      136.72      9.22 o 
   0   8   3      152.91      150.33     11.12 o 
   1   8   3        0.49        2.56      2.89 o 
   2   8   3       16.90       18.93      3.93 o 
   3   8   3        5.67        9.04      3.29 o 
   4   8   3        8.10       13.57      3.96 o 
   5   8   3       55.19       66.45      7.07 o 
   6   8   3      504.19      464.77     23.49 o 
   7   8   3       25.44       33.52      5.46 o 
   8   8   3        0.81        2.85      3.24 o 
   9   8   3       66.17       83.42      8.15 o 
  10   8   3        4.91        4.06      4.13 o 
  11   8   3        2.91        7.68      4.44 o 
  12   8   3       58.21       34.75     17.55 o 
  13   8   3       80.86       90.83     12.15 o 
  14   8   3       52.54       50.52      9.69 o 
  15   8   3        4.03        6.35      8.38 o 
  16   8   3       22.64       16.55      6.84 o 
  17   8   3       11.30       14.60      6.85 o 
  18   8   3       63.81       57.05     11.18 o 
 -19   9   3       39.94       41.58     19.24 o 
 -18   9   3      101.89      124.83     18.93 o 
 -17   9   3       19.87       27.77     10.98 o 
 -16   9   3        0.01        9.37      8.32 o 
 -15   9   3        3.16        8.96      6.32 o 
 -14   9   3        0.02        0.00      4.82 o 
 -13   9   3        7.43       11.45      6.41 o 
 -12   9   3        0.01        8.00      5.49 o 
 -11   9   3       33.85       23.72     12.10 o 
 -10   9   3      124.52      153.48     12.70 o 
  -9   9   3       22.89       19.23      5.33 o 
  -8   9   3       52.95       59.04      8.42 o 
  -7   9   3       89.04       91.40     10.11 o 
  -6   9   3       11.52       16.13      4.89 o 
  -5   9   3       13.71       15.01      5.17 o 
  -4   9   3        0.78        5.49      3.88 o 
  -3   9   3        8.92       13.83      5.09 o 
  -2   9   3       83.35      108.83     11.05 o 
  -1   9   3       80.10       83.11      9.78 o 
   0   9   3        7.30        5.76      3.89 o 
   1   9   3       11.39       10.59      4.72 o 
   2   9   3        1.96        7.01      4.37 o 
   3   9   3       25.64       33.04      6.86 o 
   4   9   3       85.74       80.04      9.65 o 
   5   9   3        0.18        3.91      4.18 o 
   6   9   3        0.85        3.04      3.79 o 
   7   9   3        0.11        6.28      4.11 o 
   8   9   3       95.07      113.89     11.33 o 
   9   9   3        0.26        5.49      4.90 o 
  10   9   3        2.76       10.44      6.21 o 
  11   9   3        8.92       20.74      6.76 o 
  12   9   3       29.14       46.17      9.77 o 
  13   9   3        5.47       11.05      7.14 o 
  14   9   3        8.36        8.05      7.73 o 
  15   9   3       60.53       58.21     12.86 o 
  16   9   3       28.70       44.27     12.33 o 
 -16  10   3        0.98        1.77      7.69 o 
 -15  10   3        0.39        1.30      6.43 o 
 -14  10   3       10.12       12.15      6.93 o 
 -13  10   3        8.26       19.65      7.36 o 
 -12  10   3       48.89       69.11     11.97 o 
 -11  10   3        1.90       10.08      6.93 o 
 -10  10   3       18.45       23.96      6.65 o 
  -9  10   3       20.67       19.45      6.05 o 
  -8  10   3      102.66      102.46     11.55 o 
  -7  10   3        6.98       12.71      5.40 o 
  -6  10   3        5.21        7.70      4.38 o 
  -5  10   3       88.48      115.41     11.66 o 
  -4  10   3       14.01       13.64      5.43 o 
  -3  10   3        1.81        4.01      4.66 o 
  -2  10   3       96.35      113.83     11.89 o 
  -1  10   3        3.91        7.98      4.75 o 
   0  10   3       51.50       61.40      9.26 o 
   1  10   3        0.10        3.07      4.57 o 
   2  10   3       35.91       44.50      7.96 o 
   3  10   3       19.44       26.94      6.94 o 
   4  10   3      163.28      140.58     13.16 o 
   5  10   3       61.69       66.69      9.59 o 
   6  10   3      114.38      138.42     12.89 o 
   7  10   3       39.91       51.47      8.77 o 
   8  10   3        0.15        0.73      4.87 o 
   9  10   3      143.34      139.44     15.77 o 
  10  10   3       49.13       63.95     11.34 o 
  11  10   3        0.27       14.01      6.64 o 
  12  10   3       21.41       29.90      8.91 o 
  13  10   3        0.91        0.00      8.14 o 
 -12  11   3        0.18        4.36      7.10 o 
 -11  11   3       50.12       67.20     12.20 o 
 -10  11   3        0.79        5.91      5.22 o 
  -9  11   3        4.21        7.45      7.42 o 
  -8  11   3       57.16       55.36      9.31 o 
  -7  11   3       20.97       28.43      6.95 o 
  -6  11   3       26.17       32.54      7.10 o 
  -5  11   3       21.35       26.03      7.24 o 
  -4  11   3       10.05       22.50      7.09 o 
  -3  11   3      160.68      154.14     14.33 o 
  -2  11   3        7.75        8.60      5.39 o 
  -1  11   3       23.43       23.39      7.04 o 
   0  11   3        3.05        1.61      4.87 o 
   1  11   3       47.61       45.15      8.80 o 
   2  11   3       12.38       17.10      6.33 o 
   3  11   3        3.01        4.35      5.28 o 
   4  11   3        6.24       13.18      6.22 o 
   5  11   3       12.93       18.32      6.82 o 
   6  11   3       42.37       34.75      8.32 o 
   7  11   3        7.99       18.48      7.50 o 
   8  11   3      159.57      167.95     18.07 o 
   9  11   3        2.51        3.69      6.81 o 
  -6  12   3        4.88        5.89      5.16 o 
  -5  12   3       17.97       21.99      6.50 o 
  -4  12   3        4.27       13.37      5.70 o 
  -3  12   3        2.91        7.74      4.89 o 
  -2  12   3       14.35       15.31      7.12 o 
  -1  12   3        7.68        9.83      6.56 o 
   0  12   3        6.89        6.10      5.99 o 
   1  12   3        0.92        9.57      6.66 o 
   2  12   3       26.95       30.92      8.77 o 
   3  12   3       12.75       16.48      7.61 o 
 -27   0   4       32.77       37.80     14.78 o 
 -26   0   4        8.00        8.59      9.97 o 
 -25   0   4       40.28       54.98     18.56 o 
 -24   0   4       75.40       75.60     20.62 o 
 -23   0   4       87.85       79.72     20.27 o 
 -22   0   4      565.99      572.16     42.61 o 
 -21   0   4      137.69      124.05     24.05 o 
 -20   0   4      197.25      214.78     25.43 o 
 -19   0   4        3.64       17.53     11.00 o 
 -18   0   4        4.54        6.87      8.25 o 
 -17   0   4      627.31      561.85     36.43 o 
 -16   0   4        8.66        5.15      6.87 o 
 -15   0   4     1870.12     1908.59     62.20 o 
 -14   0   4      511.31      519.93     31.62 o 
 -13   0   4      183.19      204.12     19.24 o 
 -12   0   4      810.51      938.83     39.18 o 
 -11   0   4     1210.44     1352.57     45.36 o 
 -10   0   4     5106.72     5395.86     87.28 o 
  -9   0   4       31.36       31.96      8.25 o 
  -8   0   4     1480.45     1605.32     75.60 o 
  -7   0   4     1577.97     1848.65     50.52 o 
  -5   0   4     4406.99     4408.83     54.29 o 
  -4   0   4      145.32      119.79      5.44 o 
  -3   0   4       70.15       77.58      7.90 o 
  -2   0   4     4866.11     4799.30     67.01 o 
  -1   0   4      211.03      192.38      9.33 o 
   0   0   4     3313.97     3210.90     39.00 o 
   1   0   4       15.44       14.35      3.38 o 
   2   0   4      442.63      461.10     15.79 o 
   3   0   4       93.91       89.59      8.25 o 
   4   0   4     1075.38     1041.99     25.13 o 
   5   0   4      418.11      422.17     18.04 o 
   6   0   4      614.36      677.75     21.87 o 
   7   0   4      864.99      871.04     44.85 o 
   8   0   4      437.88      404.65     18.10 o 
   9   0   4      165.73      148.84     20.27 o 
  10   0   4      178.28      175.67     13.00 o 
  11   0   4      597.27      504.22     22.10 o 
  12   0   4        1.40        0.00      3.27 o 
  13   0   4     1184.83     1123.07     87.46 o 
  14   0   4       82.20       75.61     13.23 o 
  15   0   4      394.40      334.24     20.48 o 
  16   0   4      251.64      233.10     17.86 o 
  17   0   4        2.56       10.20     11.17 o 
  18   0   4       81.90      103.78     21.99 o 
  19   0   4        3.00        4.35      6.02 o 
  20   0   4       23.24       26.85      7.23 o 
  21   0   4        2.21        5.48      5.24 o 
  22   0   4      102.00      116.14     14.03 o 
  23   0   4        3.07       10.31     13.06 o 
 -27   1   4       89.86       65.43     14.33 o 
 -26   1   4       60.89       77.70     15.07 o 
 -25   1   4       54.16       64.08     13.71 o 
 -24   1   4        8.23        4.93      7.51 o 
 -23   1   4       20.05       30.52      9.57 o 
 -22   1   4       47.46       25.27     14.94 o 
 -21   1   4       27.52       28.01      8.99 o 
 -20   1   4      398.79      436.13     25.27 o 
 -19   1   4        0.81        3.61      4.70 o 
 -18   1   4      102.85       90.73     13.61 o 
 -17   1   4       78.47       70.20     11.88 o 
 -16   1   4      551.14      547.81     24.66 o 
 -15   1   4        0.87        0.84      4.45 o 
 -14   1   4      927.89      963.44     48.11 o 
 -13   1   4     1925.85     2061.76     42.63 o 
 -12   1   4      549.29      575.44     21.74 o 
 -11   1   4        3.15        5.36      2.38 o 
 -10   1   4        8.49        3.08      4.81 o 
  -9   1   4     1871.31     1956.44     43.60 o 
  -8   1   4      357.87      378.74     14.27 o 
  -7   1   4       44.73       58.32      3.55 o 
  -6   1   4     3070.85     3383.44     66.05 o 
  -5   1   4     3077.05     3234.25     66.12 o 
  -4   1   4      863.19     1031.61     17.74 o 
  -3   1   4     1334.49     1197.29     37.09 o 
  -2   1   4     1130.97      747.86    275.16 o 
  -1   1   4       98.04       48.36     11.54 o 
   0   1   4      164.59       78.69     21.99 o 
   1   1   4      256.63      153.74     36.18 o 
   2   1   4     5149.37     5174.54     92.26 o 
   3   1   4      256.18      206.40      7.07 o 
   4   1   4     1854.42     1967.23     42.63 o 
   5   1   4      177.65      145.31      5.15 o 
   6   1   4     3414.61     3720.46    122.26 o 
   7   1   4      630.87      711.54     61.46 o 
   8   1   4      408.25      360.08     14.07 o 
   9   1   4        0.04        1.92      1.93 o 
  10   1   4      725.03      666.10     16.96 o 
  11   1   4      382.47      369.58     13.21 o 
  12   1   4        0.37        4.86      2.42 o 
  13   1   4      118.93      135.37      8.78 o 
  14   1   4       61.81       61.20      6.74 o 
  15   1   4        5.40       12.22      3.58 o 
  16   1   4      137.15      156.48     10.70 o 
  17   1   4      892.60      839.39     21.22 o 
  18   1   4        2.82        5.05      3.45 o 
  19   1   4        0.95        8.79      3.76 o 
  20   1   4       80.66       96.36      9.67 o 
  21   1   4       48.78       46.45      7.26 o 
  22   1   4       37.94       31.85      6.48 o 
  23   1   4       16.84       21.50     10.68 o 
 -26   2   4        6.80        0.00      6.35 o 
 -25   2   4       48.16       76.98     15.43 o 
 -24   2   4      200.91      212.66     22.59 o 
 -23   2   4       27.17       41.01     12.89 o 
 -22   2   4      192.50      155.17     31.30 o 
 -21   2   4       96.41      121.21     12.85 o 
 -20   2   4       53.42       59.67      9.17 o 
 -19   2   4      134.17      135.92     12.66 o 
 -18   2   4      135.16      118.53     11.74 o 
 -17   2   4        1.09        7.09      4.04 o 
 -16   2   4      109.39      104.31     10.35 o 
 -15   2   4     1796.03     1648.66     81.35 o 
 -14   2   4        0.39        1.62      3.30 o 
 -13   2   4     1730.17     1654.67    161.17 o 
 -12   2   4      494.37      464.67     12.89 o 
 -11   2   4      106.41      116.59      6.92 o 
 -10   2   4      508.93      499.56     25.10 o 
  -9   2   4      929.66      989.97     26.09 o 
  -8   2   4     4587.62     4940.88    133.03 o 
  -7   2   4     5507.17     5835.88    127.27 o 
  -6   2   4      119.19      119.35      5.65 o 
  -5   2   4      679.41      632.28     19.14 o 
  -4   2   4      854.09      847.89     20.12 o 
  -3   2   4     3256.32     3005.98     59.14 o 
  -2   2   4        0.26        6.47      1.80 o 
  -1   2   4       82.00       96.65      4.09 o 
   0   2   4      113.36      130.62      4.78 o 
   1   2   4     3851.81     3160.34    523.58 o 
   2   2   4     1385.54     1375.67     33.78 o 
   3   2   4      100.66      104.99      4.27 o 
   4   2   4     4783.67     5116.83    131.01 o 
   5   2   4      378.34      416.49     16.51 o 
   6   2   4     1019.78     1166.76     55.56 o 
   7   2   4        8.31       10.19      1.90 o 
   8   2   4     2655.52     2556.48     43.41 o 
   9   2   4      617.68      574.48     16.02 o 
  10   2   4      129.80      132.97      7.92 o 
  11   2   4     2077.75     2000.80     55.49 o 
  12   2   4        5.04        9.11      2.91 o 
  13   2   4       23.05       25.22      4.59 o 
  14   2   4      518.30      504.16     15.50 o 
  15   2   4      190.52      177.00     10.32 o 
  16   2   4        0.49        9.24      3.51 o 
  17   2   4       39.44       29.88      5.43 o 
  18   2   4      235.69      247.34     12.07 o 
  19   2   4        0.22        0.00      3.05 o 
  20   2   4       24.24       32.47      6.68 o 
  21   2   4      223.98      223.23     15.57 o 
  22   2   4        8.39        8.69      6.39 o 
  23   2   4        3.54        0.73      7.24 o 
 -26   3   4       22.98       23.92      9.32 o 
 -25   3   4        5.38       13.00      8.08 o 
 -24   3   4       51.81       41.07     10.93 o 
 -23   3   4      125.53      149.04     22.51 o 
 -22   3   4       21.52       23.67      6.98 o 
 -21   3   4       22.53       20.27      6.09 o 
 -20   3   4       27.84       36.15      7.64 o 
 -19   3   4     1175.92     1080.32     33.51 o 
 -18   3   4      511.96      505.33     20.32 o 
 -17   3   4      769.95      718.65     23.55 o 
 -16   3   4     2530.52     2422.05     82.11 o 
 -15   3   4      140.18      137.77     10.92 o 
 -14   3   4      128.32      135.23     10.52 o 
 -13   3   4     1084.92     1021.01     45.04 o 
 -12   3   4      100.19       81.33      6.13 o 
 -11   3   4      162.84      147.61      7.22 o 
 -10   3   4      203.64      207.85      6.73 o 
  -9   3   4     1741.44     1756.45     47.91 o 
  -8   3   4      215.57      207.27      8.10 o 
  -7   3   4     1528.64     1529.71     45.93 o 
  -6   3   4      206.84      187.89      6.01 o 
  -5   3   4      440.85      421.83     14.52 o 
  -4   3   4     1537.54     1773.81     52.35 o 
  -3   3   4      842.89      886.35     23.87 o 
  -2   3   4     3019.53     3053.50     70.89 o 
  -1   3   4      234.59      291.48     10.94 o 
   0   3   4     4175.22     4145.19    107.14 o 
   1   3   4     1144.99     1042.94     32.96 o 
   2   3   4      447.02      393.90     48.93 o 
   3   3   4     7675.11     8029.83    274.53 o 
   4   3   4      291.31      308.58      8.48 o 
   5   3   4     1958.71     2142.25     91.41 o 
   6   3   4       23.87       28.86      3.27 o 
   7   3   4      220.31      224.03     13.73 o 
   8   3   4      545.75      512.64     19.42 o 
   9   3   4      370.25      378.38     11.68 o 
  10   3   4       24.42       17.44      5.93 o 
  11   3   4      105.75       63.47     23.10 o 
  12   3   4       20.95       26.08      4.97 o 
  13   3   4       73.20       91.08      8.99 o 
  14   3   4     1699.52     1585.36     38.09 o 
  15   3   4      194.70      178.70     11.57 o 
  16   3   4      288.12      265.46     13.40 o 
  17   3   4      346.99      313.56     14.89 o 
  18   3   4       55.35       59.36      8.22 o 
  19   3   4        0.01        4.97      4.45 o 
  20   3   4        0.83        6.60      4.60 o 
  21   3   4       86.86       99.61     11.60 o 
  22   3   4      114.74      105.41     14.41 o 
 -25   4   4      103.50      120.40     18.53 o 
 -24   4   4       30.60       31.74     10.27 o 
 -23   4   4        0.98        0.00      5.95 o 
 -22   4   4      263.11      289.78     17.39 o 
 -21   4   4      139.60      171.78     15.31 o 
 -20   4   4       97.01      101.18     12.00 o 
 -19   4   4       28.91       58.63      9.05 o 
 -18   4   4        0.92        5.41      4.16 o 
 -17   4   4      281.45      249.08     15.00 o 
 -16   4   4      131.78      129.74     11.81 o 
 -15   4   4      178.23      170.95     11.82 o 
 -14   4   4      156.90      152.83     10.37 o 
 -13   4   4        0.93        7.40      2.75 o 
 -12   4   4      262.18      271.54      9.53 o 
 -11   4   4        3.90        3.76      2.01 o 
 -10   4   4      207.70      177.86      8.40 o 
  -9   4   4        0.20        2.51      1.54 o 
  -8   4   4      214.12      178.69      6.33 o 
  -7   4   4      451.56      474.49     18.07 o 
  -6   4   4       98.30      117.15      5.23 o 
  -5   4   4      261.81      282.36      7.49 o 
  -4   4   4      261.36      217.29     18.14 o 
  -3   4   4     3735.32     3654.30    146.13 o 
  -2   4   4       26.96       26.08      2.69 o 
  -1   4   4      457.80      406.47     10.42 o 
   0   4   4      169.94      148.39      7.35 o 
   1   4   4     2110.03     2090.88     98.18 o 
   2   4   4      417.43      434.27     22.74 o 
   3   4   4      853.88      842.13     33.09 o 
   4   4   4     2118.17     2147.78     98.80 o 
   5   4   4       11.58       12.05      2.23 o 
   6   4   4      100.42       99.98      5.24 o 
   7   4   4       97.66      102.27      5.98 o 
   8   4   4      407.24      393.81     16.91 o 
   9   4   4      118.08      122.57      7.18 o 
  10   4   4       67.07       67.58      7.23 o 
  11   4   4      400.69      370.08     14.06 o 
  12   4   4       71.23       73.23      8.13 o 
  13   4   4        7.83       10.28      3.83 o 
  14   4   4       11.60       13.80      5.24 o 
  15   4   4      402.99      332.68     17.65 o 
  16   4   4        1.50        2.78      3.64 o 
  17   4   4       38.98       44.50      7.12 o 
  18   4   4       70.11       63.37      8.91 o 
  19   4   4        0.01        9.19      4.69 o 
  20   4   4        1.05        3.58      4.33 o 
  21   4   4       84.22      110.25     12.28 o 
  22   4   4        0.36        7.34      5.97 o 
 -24   5   4        3.00        6.05      8.01 o 
 -23   5   4        0.38       11.12      8.36 o 
 -22   5   4       64.67      100.30     12.96 o 
 -21   5   4      155.66      181.90     16.03 o 
 -20   5   4        0.03        3.49      6.06 o 
 -19   5   4       21.37       35.34      7.27 o 
 -18   5   4       10.31       14.00      5.15 o 
 -17   5   4        4.15       11.54      4.73 o 
 -16   5   4       27.52       38.82      7.18 o 
 -15   5   4       52.98       46.94      7.47 o 
 -14   5   4      743.58      662.29     25.12 o 
 -13   5   4      323.06      308.62     10.99 o 
 -12   5   4     1037.84     1012.12     19.63 o 
 -11   5   4      162.24      148.49      7.43 o 
 -10   5   4      279.00      283.64     11.19 o 
  -9   5   4      271.26      254.89      8.81 o 
  -8   5   4       33.75       34.07      3.62 o 
  -7   5   4      589.66      579.48     11.49 o 
  -6   5   4      205.68      180.91      7.80 o 
  -5   5   4        6.35        3.53      1.87 o 
  -4   5   4     1367.59     1370.72     56.48 o 
  -3   5   4       75.70       75.07      6.37 o 
  -2   5   4      325.00      272.66     11.39 o 
  -1   5   4       28.47       21.99      4.67 o 
   0   5   4       63.30       67.26      5.89 o 
   1   5   4        2.84        1.47      2.01 o 
   2   5   4      198.27      209.56     15.66 o 
   3   5   4        7.26        8.72      2.57 o 
   4   5   4      815.55      749.35     59.06 o 
   5   5   4      886.58      728.93     90.06 o 
   6   5   4       64.51       65.75      8.37 o 
   7   5   4      513.74      504.46     23.81 o 
   8   5   4       16.93       19.38      4.46 o 
   9   5   4        0.03        0.13      3.04 o 
  10   5   4      349.75      330.83     16.45 o 
  11   5   4        9.32       11.80      4.95 o 
  12   5   4      290.89      275.23     18.87 o 
  13   5   4       11.12       14.13      5.27 o 
  14   5   4      224.61      214.47     15.56 o 
  15   5   4       88.43       78.18     11.19 o 
  16   5   4        0.04        2.84      4.91 o 
  17   5   4       12.79       17.62      7.51 o 
  18   5   4       14.80       24.75      7.18 o 
  19   5   4       27.27       34.98      8.85 o 
  20   5   4        5.00        8.79      5.86 o 
  21   5   4        5.69        6.07      6.14 o 
 -23   6   4       45.09       55.67     17.87 o 
 -22   6   4      135.70      158.90     31.44 o 
 -21   6   4       21.54       16.39      8.56 o 
 -20   6   4        8.00       26.81     10.48 o 
 -19   6   4        3.30        5.15      6.17 o 
 -18   6   4        3.94        3.20     12.54 o 
 -17   6   4      114.60      142.53     17.37 o 
 -16   6   4       35.85       53.57      9.81 o 
 -15   6   4        8.76       11.03      4.72 o 
 -14   6   4       80.84       93.55      9.20 o 
 -13   6   4        1.59        8.21      3.49 o 
 -12   6   4       32.21       36.43      5.92 o 
 -11   6   4      813.76      778.92     28.77 o 
 -10   6   4      859.94      747.29     26.35 o 
  -9   6   4       51.81       53.87      5.80 o 
  -8   6   4      333.29      309.66     10.97 o 
  -7   6   4       34.65       27.53      4.32 o 
  -6   6   4      677.05      419.61    132.53 o 
  -5   6   4      210.42      193.03      8.76 o 
  -4   6   4      359.63      306.96     10.82 o 
  -3   6   4      351.69      302.46     12.03 o 
  -2   6   4      194.20      200.41      8.83 o 
  -1   6   4      120.39      108.08      7.64 o 
   0   6   4      397.49      387.85     22.15 o 
   1   6   4      192.24      189.98     10.06 o 
   2   6   4       11.68       17.90      3.62 o 
   3   6   4      179.96      174.78      8.39 o 
   4   6   4      307.67      254.08     18.12 o 
   5   6   4       12.83       17.76      3.55 o 
   6   6   4       92.00       84.13      7.10 o 
   7   6   4      452.47      342.33     80.50 o 
   8   6   4      223.75      206.40     10.98 o 
   9   6   4       25.62       29.50      5.39 o 
  10   6   4       59.28       69.98      8.21 o 
  11   6   4      131.03      141.64     17.02 o 
  12   6   4       29.69       31.27      7.47 o 
  13   6   4        8.01       15.93      5.90 o 
  14   6   4       46.33       65.88     10.44 o 
  15   6   4       60.78       73.86     11.57 o 
  16   6   4      172.12      158.34     23.88 o 
  17   6   4       84.84      104.22     13.80 o 
  18   6   4       10.58       18.34      6.74 o 
  19   6   4        4.18        9.48      5.70 o 
  20   6   4        0.02        7.32      6.23 o 
 -22   7   4        8.42       21.57     10.49 o 
 -21   7   4       29.12       23.69      9.99 o 
 -20   7   4       45.44       74.90     14.52 o 
 -19   7   4        2.27       17.77      8.34 o 
 -18   7   4       37.74       36.90      7.92 o 
 -17   7   4       15.15       18.67      5.95 o 
 -16   7   4      243.87      234.63     15.41 o 
 -15   7   4      175.46      158.56     20.44 o 
 -14   7   4      441.98      395.27     16.28 o 
 -13   7   4       19.84       27.25      5.85 o 
 -12   7   4      159.76      175.30     11.97 o 
 -11   7   4      152.16      159.60     11.07 o 
 -10   7   4        2.22        6.16      3.22 o 
  -9   7   4     1400.09     1282.04     23.73 o 
  -8   7   4        2.76        8.13      3.33 o 
  -7   7   4       25.79       18.05      7.30 o 
  -6   7   4      410.38      391.68     13.05 o 
  -5   7   4       90.66       90.18      7.65 o 
  -4   7   4      331.27      276.30     10.97 o 
  -3   7   4      444.13      430.79     16.86 o 
  -2   7   4      275.36      238.22     15.99 o 
  -1   7   4       26.28       29.65      4.52 o 
   0   7   4      541.50      482.76     22.20 o 
   1   7   4      301.72      274.36     17.51 o 
   2   7   4      605.91      560.13     23.27 o 
   3   7   4       28.41       33.90      5.08 o 
   4   7   4       12.32       18.17      4.13 o 
   5   7   4      315.66      319.17     16.95 o 
   6   7   4      193.33      178.47      9.55 o 
   7   7   4       89.38       93.73      8.86 o 
   8   7   4       16.33       22.23      5.01 o 
   9   7   4       22.16       14.66      4.41 o 
  10   7   4      292.78      284.74     14.98 o 
  11   7   4        0.03        2.71      4.40 o 
  12   7   4       68.57       75.06     11.07 o 
  13   7   4       81.65       81.10     11.30 o 
  14   7   4       10.22        5.70      6.04 o 
  15   7   4       20.97       33.87      8.33 o 
  16   7   4       13.44       17.43      6.92 o 
  17   7   4       18.11       29.18      8.19 o 
  18   7   4       10.02        9.73      6.41 o 
 -20   8   4        5.75       12.71      9.25 o 
 -19   8   4       56.90       67.22     11.21 o 
 -18   8   4        0.18        9.69      5.83 o 
 -17   8   4       13.52       17.40      6.62 o 
 -16   8   4       26.24       26.03      9.21 o 
 -15   8   4      135.77      136.35     14.50 o 
 -14   8   4       18.89       16.17      5.37 o 
 -13   8   4      415.05      403.99     22.41 o 
 -12   8   4      149.92      145.58     12.26 o 
 -11   8   4       52.09       56.41      7.84 o 
 -10   8   4       79.95       91.27      8.43 o 
  -9   8   4       68.10       58.91      7.99 o 
  -8   8   4      798.70      563.20     99.76 o 
  -7   8   4      897.66      823.38     22.91 o 
  -6   8   4      470.60      300.36     64.84 o 
  -5   8   4       65.89       46.90     14.14 o 
  -4   8   4      295.00      210.38     43.38 o 
  -3   8   4      676.87      613.84     19.71 o 
  -2   8   4      235.44      196.89     11.45 o 
  -1   8   4       56.69       50.79      6.23 o 
   0   8   4       58.94       56.24      6.70 o 
   1   8   4       32.80       40.83      5.89 o 
   2   8   4        1.02        5.90      3.58 o 
   3   8   4      295.68      265.63     11.67 o 
   4   8   4      278.44      271.24     15.87 o 
   5   8   4       34.04       38.22      5.74 o 
   6   8   4       18.62       16.66      4.21 o 
   7   8   4       80.05       84.47     10.01 o 
   8   8   4      121.18      113.44     10.93 o 
   9   8   4        4.50       13.18      4.92 o 
  10   8   4        5.67       13.84      5.08 o 
  11   8   4      297.91      246.52     20.52 o 
  12   8   4        7.88        8.40      5.25 o 
  13   8   4       69.70       71.90     12.46 o 
  14   8   4       54.81       59.93     10.62 o 
  15   8   4       22.74       16.23      6.47 o 
  16   8   4       15.19       19.32      7.42 o 
  17   8   4        0.10        3.11      5.92 o 
 -18   9   4       76.04       82.55     15.77 o 
 -17   9   4        3.57       11.19      8.42 o 
 -16   9   4        8.74       13.60      9.91 o 
 -15   9   4       11.99        8.21      8.14 o 
 -14   9   4       16.32       23.72      7.94 o 
 -13   9   4       35.03       45.03      9.45 o 
 -12   9   4        2.93       16.17      6.81 o 
 -11   9   4       27.98       39.02      8.84 o 
 -10   9   4       31.45       32.84      8.20 o 
  -9   9   4      139.87      138.21     12.18 o 
  -8   9   4       77.25       78.68      9.75 o 
  -7   9   4       23.90       35.96      6.68 o 
  -6   9   4       73.67       79.38      9.64 o 
  -5   9   4      111.53      118.72     11.35 o 
  -4   9   4      141.03      148.88     12.54 o 
  -3   9   4       52.52       56.65      8.68 o 
  -2   9   4      122.95      123.80     11.58 o 
  -1   9   4       16.79       17.28      4.54 o 
   0   9   4       23.49       37.04      5.95 o 
   1   9   4       78.73       93.80      9.08 o 
   2   9   4       69.96       80.64      8.57 o 
   3   9   4      326.90      317.65     14.49 o 
   4   9   4      117.61      106.23      9.54 o 
   5   9   4       28.93       36.48      5.94 o 
   6   9   4        0.91        0.00      3.34 o 
   7   9   4       47.99       46.53      7.06 o 
   8   9   4      161.67      160.86     13.32 o 
   9   9   4        6.79        7.39      4.85 o 
  10   9   4       18.01       16.04      5.61 o 
  11   9   4        4.90        3.49      5.23 o 
  12   9   4       27.08       31.20      8.49 o 
  13   9   4       62.87       70.88     12.06 o 
  14   9   4        1.51       12.74      6.62 o 
 -15  10   4        5.02        1.04      8.42 o 
 -14  10   4        6.40        8.41      6.78 o 
 -13  10   4        3.67        4.98      6.24 o 
 -12  10   4        9.82       12.48      6.49 o 
 -11  10   4        5.49       12.80      6.80 o 
 -10  10   4       49.55       60.37     10.82 o 
  -9  10   4        4.24        5.79      4.86 o 
  -8  10   4       37.78       37.51      7.19 o 
  -7  10   4       10.01       14.38      5.21 o 
  -6  10   4       80.60       78.35     10.00 o 
  -5  10   4        0.04        2.57      4.21 o 
  -4  10   4       50.81       61.77      9.16 o 
  -3  10   4      132.57      127.76     12.75 o 
  -2  10   4       39.46       48.69      8.08 o 
  -1  10   4       86.08       91.59     11.13 o 
   0  10   4      239.01      220.20     14.76 o 
   1  10   4       18.11       23.05      6.32 o 
   2  10   4        3.90        3.66      6.20 o 
   3  10   4        3.13        6.13      4.65 o 
   4  10   4       69.20       84.51     10.70 o 
   5  10   4        2.53        4.53      5.07 o 
   6  10   4       41.51       62.26      9.85 o 
   7  10   4      129.49      168.15     17.25 o 
   8  10   4       12.79       21.16      7.90 o 
   9  10   4       34.73       30.11      8.96 o 
  10  10   4        1.35        9.94      6.37 o 
  11  10   4        4.18       15.40      8.99 o 
  12  10   4        6.60        1.37      6.76 o 
 -11  11   4       52.18       59.19     12.03 o 
 -10  11   4       25.33       25.86      8.60 o 
  -9  11   4        0.01        6.55      6.36 o 
  -8  11   4        1.41        0.00      4.46 o 
  -7  11   4        1.86        6.90      5.18 o 
  -6  11   4       17.62       26.57      7.09 o 
  -5  11   4       14.42       27.43      6.56 o 
  -4  11   4       79.49      108.23     12.66 o 
  -3  11   4        2.20       12.87      5.58 o 
  -2  11   4      201.27      213.75     16.57 o 
  -1  11   4        7.78       10.29      5.97 o 
   0  11   4        6.12       12.65      6.25 o 
   1  11   4       30.53       39.92      8.52 o 
   2  11   4        0.82        0.00      5.09 o 
   3  11   4       50.79       48.75      9.23 o 
   4  11   4       16.39       20.21      7.26 o 
   5  11   4       50.13       64.13     10.55 o 
   6  11   4       24.23       31.24      8.52 o 
   7  11   4        0.01        1.56      7.12 o 
   8  11   4        0.01        2.72      9.73 o 
 -26   1   5        1.39        8.39      7.04 o 
 -25   1   5       31.85       46.76     12.33 o 
 -24   1   5        7.01       17.64      8.41 o 
 -23   1   5        0.82        2.47      4.90 o 
 -22   1   5       11.33       10.32      7.14 o 
 -21   1   5       10.16        4.33      6.70 o 
 -20   1   5        3.30        1.14      5.20 o 
 -19   1   5       49.77       49.47     11.01 o 
 -18   1   5      365.94      349.96     21.74 o 
 -17   1   5     1760.54     1724.26     45.52 o 
 -16   1   5      454.50      474.24     23.57 o 
 -15   1   5       11.56       22.82      8.42 o 
 -14   1   5      676.87      648.38     32.30 o 
 -13   1   5       19.83       18.72      6.02 o 
 -12   1   5     1166.77     1173.36     32.29 o 
 -11   1   5      643.93      658.15     23.44 o 
 -10   1   5      341.07      376.03     12.90 o 
  -9   1   5       81.53       85.29      3.92 o 
  -8   1   5      704.01      754.88     24.52 o 
  -7   1   5      309.50      380.76     15.23 o 
  -6   1   5     1262.72     1410.96     39.98 o 
  -5   1   5     1664.81     1778.64     38.54 o 
  -4   1   5      185.21      208.97      7.48 o 
  -3   1   5      725.38      735.54     24.35 o 
  -2   1   5      565.40      307.66    133.79 o 
  -1   1   5      210.01      189.59      7.56 o 
   0   1   5       97.40       97.75      9.40 o 
   1   1   5       38.34       43.55      4.23 o 
   2   1   5        5.96        7.45      2.12 o 
   3   1   5      137.72      125.80      6.14 o 
   4   1   5     4288.31     4246.36     61.65 o 
   5   1   5      430.64      415.31     11.12 o 
   6   1   5       56.32       59.36      5.31 o 
   7   1   5      121.83      118.83      7.36 o 
   8   1   5       16.77       17.55      3.54 o 
   9   1   5       81.33       84.99      7.17 o 
  10   1   5        2.99        1.12      2.08 o 
  11   1   5       50.92       67.49      7.05 o 
  12   1   5       91.75       94.62      8.19 o 
  13   1   5       40.99       53.49      6.42 o 
  14   1   5       12.94       21.87      4.42 o 
  15   1   5       72.49       76.17      8.29 o 
  16   1   5        8.14       10.15      3.66 o 
  17   1   5       49.56       53.28      7.11 o 
  18   1   5        3.75       10.12      4.05 o 
  19   1   5       50.34       56.28      7.68 o 
  20   1   5       32.77       34.24      6.99 o 
  21   1   5        5.04        7.84      4.69 o 
  22   1   5        1.75       10.61      6.19 o 
 -26   2   5       11.93       16.02      8.85 o 
 -25   2   5        8.09        7.03      6.87 o 
 -24   2   5      284.98      279.77     22.83 o 
 -23   2   5        4.59       10.13      5.66 o 
 -22   2   5       35.68       28.26      7.50 o 
 -21   2   5      103.68      114.00     12.89 o 
 -20   2   5       61.20       68.74      9.97 o 
 -19   2   5        1.08        5.14      4.48 o 
 -18   2   5      227.89      221.16     13.94 o 
 -17   2   5      152.10      149.43     16.15 o 
 -16   2   5     1492.86     1458.51     85.91 o 
 -15   2   5       85.68       90.34     15.64 o 
 -14   2   5      973.75      897.73     30.22 o 
 -13   2   5       33.84       30.29      7.41 o 
 -12   2   5       92.61       96.34     11.39 o 
 -11   2   5        0.19        4.05      3.47 o 
 -10   2   5      334.71      352.49     11.62 o 
  -9   2   5        6.33        6.07      1.93 o 
  -8   2   5       10.44       18.86      2.92 o 
  -7   2   5      209.95      216.49     10.37 o 
  -6   2   5       33.10       46.08      4.23 o 
  -5   2   5      438.19      470.95     11.16 o 
  -4   2   5      400.20      433.47     22.47 o 
  -3   2   5        2.51        6.28      2.05 o 
  -2   2   5       53.56       23.95     10.00 o 
  -1   2   5      301.64      290.87      7.71 o 
   0   2   5      720.39      682.98     14.40 o 
   1   2   5      974.59      994.83     40.72 o 
   2   2   5      463.76      453.97      9.68 o 
   3   2   5     1527.19     1460.35     23.44 o 
   4   2   5     1227.80     1271.93     27.82 o 
   5   2   5      451.11      390.16     23.68 o 
   6   2   5      899.61      904.62     45.51 o 
   7   2   5      276.19      216.91     12.86 o 
   8   2   5        9.87       13.85      3.08 o 
   9   2   5       41.41       39.04      5.16 o 
  10   2   5      175.17      149.25      8.73 o 
  11   2   5       16.63       17.36      3.83 o 
  12   2   5      183.02      164.91      9.46 o 
  13   2   5        2.97       10.31      3.29 o 
  14   2   5      113.84      104.80      9.02 o 
  15   2   5       16.42       22.32      4.62 o 
  16   2   5        5.51        9.26      3.81 o 
  17   2   5        7.66       15.32      4.40 o 
  18   2   5        2.08        5.90      3.31 o 
  19   2   5        5.78       17.96      5.31 o 
  20   2   5        1.61        1.48      3.89 o 
  21   2   5        3.56        6.25      5.88 o 
  22   2   5       39.62       44.26      9.31 o 
 -26   3   5        4.17       24.48      9.57 o 
 -25   3   5        2.88        6.03     11.51 o 
 -24   3   5        0.01        5.37      6.92 o 
 -23   3   5        0.62       11.18      6.20 o 
 -22   3   5       29.02       39.82      8.70 o 
 -21   3   5        7.85        8.08      5.31 o 
 -20   3   5       11.61       14.66      5.43 o 
 -19   3   5       13.18        6.48      4.40 o 
 -18   3   5       19.03       18.59      5.76 o 
 -17   3   5       28.56       43.24      7.92 o 
 -16   3   5      340.21      315.75     16.05 o 
 -15   3   5        7.52       13.33      4.70 o 
 -14   3   5      219.59      230.28     12.89 o 
 -13   3   5        5.17        5.09      3.56 o 
 -12   3   5       18.21       42.67      6.65 o 
 -11   3   5        5.11        5.16      2.61 o 
 -10   3   5       12.51       10.81      3.32 o 
  -9   3   5        3.67       10.43      2.26 o 
  -8   3   5        0.44        3.81      1.62 o 
  -7   3   5      845.07      939.99     28.35 o 
  -6   3   5      103.77      100.23      5.00 o 
  -5   3   5       88.46       89.06      4.72 o 
  -4   3   5      546.21      553.76     13.86 o 
  -3   3   5     2346.09     2419.17     86.19 o 
  -2   3   5       63.29       58.95      5.07 o 
  -1   3   5      271.43      313.18      8.13 o 
   0   3   5      311.31      309.68     10.83 o 
   1   3   5       23.81       27.62      3.24 o 
   2   3   5       98.46      103.07     13.07 o 
   3   3   5     1042.92     1019.98     39.97 o 
   4   3   5      195.24      187.91      8.47 o 
   5   3   5       83.83       78.35      5.05 o 
   6   3   5      197.65      196.84     12.62 o 
   7   3   5       44.19       58.29      5.42 o 
   8   3   5       11.04       10.34      3.40 o 
   9   3   5      193.36      184.58     10.08 o 
  10   3   5        5.65        9.51      3.33 o 
  11   3   5       29.01       17.88      6.55 o 
  12   3   5      172.90      165.24     10.90 o 
  13   3   5      217.01      193.83     12.04 o 
  14   3   5        9.21       11.75      4.59 o 
  15   3   5       28.07       30.26      5.73 o 
  16   3   5      160.98      166.12     12.69 o 
  17   3   5        0.49        0.00      3.72 o 
  18   3   5        1.07        9.71      4.59 o 
  19   3   5        5.75        5.08      4.42 o 
  20   3   5       11.51       17.15      6.89 o 
  21   3   5       64.44       74.88     10.48 o 
 -25   4   5        9.79        2.14     18.73 o 
 -24   4   5        6.84       12.22      6.80 o 
 -23   4   5       41.04       34.27     11.07 o 
 -22   4   5        6.82        5.59      5.28 o 
 -21   4   5       68.12       70.39     10.65 o 
 -20   4   5       14.89       19.50      6.16 o 
 -19   4   5        3.28        5.76      4.62 o 
 -18   4   5      392.70      366.52     18.07 o 
 -17   4   5      167.06      147.99     13.23 o 
 -16   4   5        2.56        4.50      3.76 o 
 -15   4   5        6.31        3.62      3.73 o 
 -14   4   5      147.74      137.57     11.70 o 
 -13   4   5        1.05        5.19      3.76 o 
 -12   4   5       90.10      100.59      7.36 o 
 -11   4   5        0.54        3.07      2.58 o 
 -10   4   5       65.44       58.16      5.41 o 
  -9   4   5      144.23      138.72      6.77 o 
  -8   4   5      160.53      157.64      8.30 o 
  -7   4   5       37.13       42.00      3.96 o 
  -6   4   5        1.12        3.84      1.78 o 
  -5   4   5       29.06       37.07      3.60 o 
  -4   4   5        6.23       16.33      2.61 o 
  -3   4   5        2.96        1.64      1.59 o 
  -2   4   5       26.87       30.12      3.33 o 
  -1   4   5        9.05       14.76      2.49 o 
   0   4   5       74.55       67.00      4.59 o 
   1   4   5      126.53      119.63      5.48 o 
   2   4   5      208.34      187.88      7.23 o 
   3   4   5      223.46      196.21     33.07 o 
   4   4   5       16.23       16.79      2.72 o 
   5   4   5        5.13        7.22      2.20 o 
   6   4   5       44.96       53.12      4.70 o 
   7   4   5        0.08        2.61      2.06 o 
   8   4   5       12.14       17.39      4.11 o 
   9   4   5      197.68      172.76     10.28 o 
  10   4   5       58.30       54.22      6.97 o 
  11   4   5      483.57      471.75     18.95 o 
  12   4   5      133.58      148.52     10.81 o 
  13   4   5       35.78       42.31      6.84 o 
  14   4   5       10.84       11.23      4.32 o 
  15   4   5        1.53        5.80      3.68 o 
  16   4   5       28.93       32.47      6.59 o 
  17   4   5        9.04        7.32      4.75 o 
  18   4   5       29.26       27.52      7.69 o 
  19   4   5        0.01        0.11      5.27 o 
  20   4   5       33.49       42.30      9.58 o 
 -24   5   5       51.02       62.65     14.80 o 
 -23   5   5        9.63       28.54     10.31 o 
 -22   5   5       38.57       31.88      8.55 o 
 -21   5   5       29.13       32.78      9.12 o 
 -20   5   5        1.21        3.87      4.86 o 
 -19   5   5        7.83        6.85      5.01 o 
 -18   5   5        2.43        1.73      3.89 o 
 -17   5   5      427.01      354.75     17.53 o 
 -16   5   5       25.63       39.59      7.28 o 
 -15   5   5      389.10      347.31     16.62 o 
 -14   5   5      867.82      837.94     24.86 o 
 -13   5   5      430.18      404.45     18.22 o 
 -12   5   5      250.07      248.44     11.54 o 
 -11   5   5       44.14       43.67      6.12 o 
 -10   5   5      206.05      197.44     10.21 o 
  -9   5   5       99.28      106.16      6.84 o 
  -8   5   5      240.76      219.22      8.95 o 
  -7   5   5        9.05       13.94      2.96 o 
  -6   5   5        0.36        0.00      2.12 o 
  -5   5   5      399.24      383.03     11.77 o 
  -4   5   5        3.76        6.31      2.31 o 
  -3   5   5      428.40      410.90     20.32 o 
  -2   5   5      152.10      158.29      8.65 o 
  -1   5   5        6.69       13.86      3.30 o 
   0   5   5      114.56      110.20      7.33 o 
   1   5   5      106.09       96.42      7.13 o 
   2   5   5      311.94      306.79     17.96 o 
   3   5   5        3.53        4.08      2.53 o 
   4   5   5      107.11      106.25     14.15 o 
   5   5   5       38.62       39.08      4.98 o 
   6   5   5      165.13      157.84     10.80 o 
   7   5   5        4.43        3.87      2.99 o 
   8   5   5       13.08       10.65      4.32 o 
   9   5   5       72.56       71.92     10.14 o 
  10   5   5       36.42       30.02      6.78 o 
  11   5   5      217.62      200.05     14.41 o 
  12   5   5        9.63       11.94      6.58 o 
  13   5   5       44.83       41.37      8.17 o 
  14   5   5        4.39        6.12      4.93 o 
  15   5   5       22.01       19.59      6.93 o 
  16   5   5      111.78      100.14     13.02 o 
  17   5   5       12.59       25.03      7.21 o 
  18   5   5        4.87        7.88      6.19 o 
  19   5   5       44.94       43.50      9.32 o 
 -23   6   5        6.80       14.50      9.35 o 
 -22   6   5        0.00        9.88      8.36 o 
 -21   6   5       89.48       97.78     16.16 o 
 -20   6   5       31.53       47.46     12.01 o 
 -19   6   5        2.63        5.07      6.16 o 
 -18   6   5       11.62       12.74      6.55 o 
 -17   6   5       74.67       92.58     14.52 o 
 -16   6   5        9.57       12.85      6.26 o 
 -15   6   5      244.44      217.27     22.94 o 
 -14   6   5       63.51       89.84     11.57 o 
 -13   6   5       26.17       27.31      6.64 o 
 -12   6   5       54.52       62.61      7.56 o 
 -11   6   5      116.57      116.32     14.14 o 
 -10   6   5     1574.57     1379.02     73.66 o 
  -9   6   5      474.60      385.62     12.74 o 
  -8   6   5        1.20        0.00      2.55 o 
  -7   6   5      620.04      583.92     15.53 o 
  -6   6   5     2357.27     2195.54     48.87 o 
  -5   6   5      287.73      209.29     29.96 o 
  -4   6   5       39.70       40.99      5.17 o 
  -3   6   5      147.69      140.18      8.57 o 
  -2   6   5       35.14       32.26      4.77 o 
  -1   6   5        5.17        2.64      2.43 o 
   0   6   5       71.35       83.34      7.17 o 
   1   6   5      309.08      300.58     16.95 o 
   2   6   5        2.36        1.13      2.39 o 
   3   6   5       10.34        7.54      3.33 o 
   4   6   5        1.72        4.80      2.92 o 
   5   6   5      406.09      407.68     27.75 o 
   6   6   5      102.31       87.28     19.69 o 
   7   6   5       24.15       26.92      5.15 o 
   8   6   5        1.69        7.20      3.62 o 
   9   6   5      355.43      298.47     21.99 o 
  10   6   5       21.75       19.42      7.65 o 
  11   6   5        0.14        3.09      4.16 o 
  12   6   5      153.20      164.15     15.53 o 
  13   6   5      181.17      195.68     15.97 o 
  14   6   5        3.32        3.30      6.03 o 
  15   6   5       12.35       12.48      5.80 o 
  16   6   5        1.81       11.39      6.00 o 
  17   6   5        3.42        6.40      5.78 o 
  18   6   5       21.30       30.87      8.61 o 
 -21   7   5       29.03       49.29     13.62 o 
 -20   7   5       24.04       43.35     20.62 o 
 -19   7   5       14.38       29.00     10.11 o 
 -18   7   5       51.46       59.77     13.16 o 
 -17   7   5       77.01       74.02     11.70 o 
 -16   7   5       11.77       16.35      5.96 o 
 -15   7   5      130.65      123.76     13.93 o 
 -14   7   5       10.10        7.15      4.91 o 
 -13   7   5       47.19       39.27      6.85 o 
 -12   7   5      166.48      150.05     11.88 o 
 -11   7   5      350.60      341.31     17.16 o 
 -10   7   5      125.22      124.56     10.95 o 
  -9   7   5      164.80      167.30      9.57 o 
  -8   7   5      139.58      141.28      9.35 o 
  -7   7   5      312.11      293.79     15.40 o 
  -6   7   5      889.63      692.93     98.24 o 
  -5   7   5      135.92      145.34      9.76 o 
  -4   7   5      122.24      124.90      9.13 o 
  -3   7   5       24.43       23.75      4.54 o 
  -2   7   5      142.85      127.83      9.16 o 
  -1   7   5        3.55        5.10      2.89 o 
   0   7   5        7.88        8.08      3.28 o 
   1   7   5       60.10       58.79      6.61 o 
   2   7   5       63.77       66.60      7.55 o 
   3   7   5      485.24      450.53     21.38 o 
   4   7   5      971.07      934.59     46.45 o 
   5   7   5      112.86      109.56     13.98 o 
   6   7   5        4.30        5.22      3.34 o 
   7   7   5       34.76       31.33      6.08 o 
   8   7   5        0.26        4.55      3.55 o 
   9   7   5       18.42       10.85      5.51 o 
  10   7   5       11.50       14.23      5.29 o 
  11   7   5       27.26       22.41      6.88 o 
  12   7   5       50.57       59.52     10.45 o 
  13   7   5       44.43       49.98      9.88 o 
  14   7   5        8.08       10.61      6.19 o 
  15   7   5        6.68        6.32      5.96 o 
  16   7   5        2.92       12.11      6.79 o 
  17   7   5       17.52       11.46      6.95 o 
 -20   8   5        3.41       15.13     10.71 o 
 -19   8   5        5.22        9.50      8.64 o 
 -18   8   5       70.62       77.80     12.44 o 
 -17   8   5        2.95       13.93      6.72 o 
 -16   8   5       38.79       59.26     10.47 o 
 -15   8   5       11.58       14.98      6.46 o 
 -14   8   5        2.02        9.53      5.72 o 
 -13   8   5        1.24        5.51      4.52 o 
 -12   8   5       34.63       57.28      8.44 o 
 -11   8   5        4.58        6.84      4.29 o 
 -10   8   5       77.38       79.12      9.64 o 
  -9   8   5       74.30       73.64      9.20 o 
  -8   8   5        2.89        9.71      3.47 o 
  -7   8   5        5.63        9.30      3.62 o 
  -6   8   5       88.81       88.70      8.43 o 
  -5   8   5       18.68       21.22      4.58 o 
  -4   8   5      133.57      125.24      9.78 o 
  -3   8   5       68.65       71.96      8.75 o 
  -2   8   5      201.24      199.98     12.85 o 
  -1   8   5      137.77      130.31      9.83 o 
   0   8   5       87.98       89.35      8.52 o 
   1   8   5      219.28      185.44     10.65 o 
   2   8   5        2.95        3.10      3.03 o 
   3   8   5       19.80       16.18      4.42 o 
   4   8   5      178.17      178.50     10.86 o 
   5   8   5       57.71       56.57      7.02 o 
   6   8   5        0.98        6.76      3.76 o 
   7   8   5        3.91       11.07      4.59 o 
   8   8   5        1.04        2.45      3.68 o 
   9   8   5       21.39       12.30      5.71 o 
  10   8   5       11.57       10.60      6.10 o 
  11   8   5       48.67       47.13      9.71 o 
  12   8   5        0.11        6.89      5.46 o 
  13   8   5        1.95        3.41      5.80 o 
  14   8   5        0.37        1.38      5.68 o 
  15   8   5        6.93        7.89      6.44 o 
 -17   9   5        3.87        0.00      7.74 o 
 -16   9   5       27.27       34.60     10.46 o 
 -15   9   5      104.27      110.69     18.14 o 
 -14   9   5       26.36       34.79      8.54 o 
 -13   9   5       15.32       14.35      6.17 o 
 -12   9   5        4.50        7.77      5.16 o 
 -11   9   5        8.63        0.99      4.18 o 
 -10   9   5        8.74        9.17      4.96 o 
  -9   9   5       15.68       17.43      6.48 o 
  -8   9   5       19.49       25.07      5.98 o 
  -7   9   5       12.02       13.92      4.19 o 
  -6   9   5       24.45       20.66      4.90 o 
  -5   9   5       47.14       45.48      6.61 o 
  -4   9   5       11.13       15.47      4.59 o 
  -3   9   5      168.21      177.68     11.79 o 
  -2   9   5       40.17       45.93      7.64 o 
  -1   9   5       39.81       42.88      6.95 o 
   0   9   5       31.14       35.71      5.88 o 
   1   9   5       28.11       23.29      5.22 o 
   2   9   5       34.57       33.74      6.02 o 
   3   9   5      165.51      168.55     11.90 o 
   4   9   5        7.98       13.77      4.83 o 
   5   9   5       26.24       20.95      5.22 o 
   6   9   5        6.39        1.93      4.29 o 
   7   9   5       10.84       13.01      5.15 o 
   8   9   5       14.98       19.15      5.85 o 
   9   9   5       21.41       27.98      7.89 o 
  10   9   5        4.10        8.39      5.99 o 
  11   9   5        0.03        5.66      5.53 o 
  12   9   5        3.46        5.49      6.47 o 
  13   9   5        1.38        5.08      6.79 o 
 -14  10   5        0.05        0.00      8.76 o 
 -13  10   5       15.07       16.36      7.81 o 
 -12  10   5        0.25        4.02      6.67 o 
 -11  10   5        0.50        2.51      5.86 o 
 -10  10   5       16.08       17.31      6.83 o 
  -9  10   5       38.84       47.24      9.32 o 
  -8  10   5       21.61       17.61      7.14 o 
  -7  10   5        2.03        5.90      4.39 o 
  -6  10   5        4.51        2.95      4.73 o 
  -5  10   5       13.64       27.74      7.13 o 
  -4  10   5      256.35      264.75     16.27 o 
  -3  10   5        5.05       16.09      5.66 o 
  -2  10   5       59.72       73.49     10.11 o 
  -1  10   5       46.02       51.69      8.75 o 
   0  10   5        1.10        4.95      5.26 o 
   1  10   5       13.69       19.74      6.25 o 
   2  10   5        3.97        4.80      5.14 o 
   3  10   5        1.24        0.18      4.96 o 
   4  10   5        8.27        3.37      5.11 o 
   5  10   5       53.91       70.27     11.62 o 
   6  10   5       23.91       29.83      8.18 o 
   7  10   5       11.04       16.88      7.82 o 
   8  10   5        0.04        6.86      7.24 o 
   9  10   5       48.60       50.77     13.45 o 
  10  10   5       48.21       53.07     14.12 o 
  -9  11   5       11.43       12.68      6.62 o 
  -8  11   5       67.34       80.68     12.78 o 
  -7  11   5        2.93        8.69      5.12 o 
  -6  11   5        0.08       10.44      5.61 o 
  -5  11   5       25.27       30.03      7.60 o 
  -4  11   5        8.53        9.40      6.20 o 
  -3  11   5      103.12      114.53     14.33 o 
  -2  11   5        3.84       10.20      5.93 o 
  -1  11   5       15.05       19.98      6.29 o 
   0  11   5        0.01        9.93      5.82 o 
   1  11   5       42.45       39.29      8.57 o 
   2  11   5        3.24        4.72      5.77 o 
   3  11   5        1.32       13.00      6.68 o 
   4  11   5       61.24       52.40     10.20 o 
   5  11   5       37.28       38.95     11.80 o 
 -26   0   6       48.74       27.49     14.09 o 
 -25   0   6      109.19      124.74     27.83 o 
 -24   0   6        7.05       14.78     14.09 o 
 -23   0   6      377.09      407.22     38.14 o 
 -22   0   6        4.17        4.12      8.93 o 
 -21   0   6        4.48       10.65      9.97 o 
 -20   0   6       75.34      108.59     22.68 o 
 -19   0   6     1939.60     1868.38     72.51 o 
 -18   0   6       60.44       57.73     16.49 o 
 -17   0   6     1414.50     1344.33     58.42 o 
 -16   0   6      714.10      678.35     40.55 o 
 -15   0   6      303.46      293.81     26.46 o 
 -14   0   6     1267.91     1150.17     49.83 o 
 -13   0   6       18.57       25.43     10.65 o 
 -12   0   6       91.36       95.53     16.84 o 
 -11   0   6       48.54       53.61     12.37 o 
 -10   0   6       88.82       73.88     14.43 o 
  -9   0   6      448.92      400.33     17.70 o 
  -8   0   6     2035.30     2096.34     32.87 o 
  -7   0   6     3770.11     3850.03     35.90 o 
  -6   0   6     1095.49     1045.13     20.63 o 
  -5   0   6      133.80      146.48      8.36 o 
  -4   0   6       39.72       34.33      4.89 o 
  -3   0   6      130.09      111.68     13.06 o 
  -2   0   6      857.52      633.31     69.93 o 
  -1   0   6      503.39      535.61     19.55 o 
   0   0   6       33.91       38.02      6.68 o 
   1   0   6       10.51        6.54      3.47 o 
   2   0   6      130.69      126.80     10.32 o 
   3   0   6     3402.76     2974.57     49.78 o 
   4   0   6      396.70      351.17     17.61 o 
   5   0   6       62.26       59.83      9.44 o 
   6   0   6       53.15       45.19      8.36 o 
   7   0   6      409.95      350.51     18.95 o 
   8   0   6        1.08        3.61      3.89 o 
   9   0   6       39.13       40.88      8.76 o 
  10   0   6      287.61      258.19     20.62 o 
  11   0   6        3.92        7.24      4.89 o 
  12   0   6      704.42      595.05     62.54 o 
  13   0   6       64.95       83.07     13.48 o 
  14   0   6       12.99       23.92      7.76 o 
  15   0   6       26.25       42.96     15.81 o 
  16   0   6       17.46       13.75      9.62 o 
  17   0   6      118.09      139.51     15.00 o 
  18   0   6       13.25       15.69      6.48 o 
  19   0   6      231.67      252.88     20.26 o 
  20   0   6        0.95        0.00      5.46 o 
 -26   1   6       12.97       14.71      8.93 o 
 -25   1   6       43.42       36.03      9.23 o 
 -24   1   6      237.86      237.35     22.81 o 
 -23   1   6      301.04      315.98     23.93 o 
 -22   1   6       33.79       49.69     12.50 o 
 -21   1   6       90.57       71.21     13.84 o 
 -20   1   6      539.06      503.19     32.99 o 
 -19   1   6      134.92      146.01     17.83 o 
 -18   1   6      427.61      411.96     39.18 o 
 -17   1   6     1080.29     1053.36     36.81 o 
 -16   1   6      249.34      228.42     17.01 o 
 -15   1   6      176.58      200.90     15.64 o 
 -14   1   6      462.52      422.80     21.74 o 
 -13   1   6     2024.93     1962.04     44.82 o 
 -12   1   6        5.40        8.64      5.84 o 
 -11   1   6       65.57       70.53      9.96 o 
 -10   1   6      491.70      423.10     27.49 o 
  -9   1   6     1443.76     1531.34     34.20 o 
  -8   1   6      150.69      141.96      8.02 o 
  -7   1   6     1439.78     1561.01     26.94 o 
  -6   1   6     5024.99     5320.01    108.67 o 
  -5   1   6       86.64       70.03      5.39 o 
  -4   1   6       90.56      125.58      7.57 o 
  -3   1   6      118.45      105.35      5.58 o 
  -2   1   6      267.80      215.47     29.00 o 
  -1   1   6        0.18        3.97      1.70 o 
   0   1   6       30.66       29.47      3.82 o 
   1   1   6      168.46      154.52      7.06 o 
   2   1   6      713.25      671.72     14.78 o 
   3   1   6      186.94      192.66      8.23 o 
   4   1   6       61.66       73.01      6.31 o 
   5   1   6       32.82       31.97      3.79 o 
   6   1   6      378.03      357.09     11.85 o 
   7   1   6        1.54        6.88      2.68 o 
   8   1   6      286.09      250.86     10.46 o 
   9   1   6       18.76       22.00      4.14 o 
  10   1   6       12.73       14.69      3.80 o 
  11   1   6      334.77      326.58     12.81 o 
  12   1   6       54.76       50.50      6.52 o 
  13   1   6      403.63      359.06     14.08 o 
  14   1   6        2.43        1.69      2.75 o 
  15   1   6        4.72        4.80      3.62 o 
  16   1   6        3.80        4.69      3.43 o 
  17   1   6       53.34       40.92      6.89 o 
  18   1   6       62.90       80.23      9.54 o 
  19   1   6        2.48        9.38      4.81 o 
  20   1   6       67.12       70.18      9.20 o 
 -26   2   6      200.43      239.52     23.68 o 
 -25   2   6        7.47        4.29      5.72 o 
 -24   2   6        0.44        7.26      7.06 o 
 -23   2   6      108.26      123.96     18.20 o 
 -22   2   6      220.94      253.34     17.40 o 
 -21   2   6       25.56       34.30      8.21 o 
 -20   2   6       18.04       30.49      7.31 o 
 -19   2   6      401.50      399.95     24.28 o 
 -18   2   6      303.79      246.89     19.07 o 
 -17   2   6      108.33      135.80     31.79 o 
 -16   2   6      506.07      482.52     49.48 o 
 -15   2   6       55.70       53.65      9.95 o 
 -14   2   6      127.88      108.63     13.30 o 
 -13   2   6       31.77       35.40      7.83 o 
 -12   2   6      460.51      520.83     22.54 o 
 -11   2   6       83.30      101.44     11.47 o 
 -10   2   6       14.38        9.14      3.16 o 
  -9   2   6      106.89      120.49     11.07 o 
  -8   2   6      655.09      656.11     19.54 o 
  -7   2   6      552.39      523.66     12.73 o 
  -6   2   6       60.27       81.43      5.80 o 
  -5   2   6      473.60      457.44     25.04 o 
  -4   2   6       13.62       12.19      2.69 o 
  -3   2   6        3.15       12.83     11.05 o 
  -2   2   6       37.73       31.21      5.19 o 
  -1   2   6      703.44      637.29     22.57 o 
   0   2   6     2424.42     2270.42     64.26 o 
   1   2   6       10.41       15.86      3.01 o 
   2   2   6      149.44      145.67      6.43 o 
   3   2   6       95.17      103.02      6.74 o 
   4   2   6      626.84      582.26     26.91 o 
   5   2   6     1130.69     1037.84     24.37 o 
   6   2   6        0.96        2.28      2.26 o 
   7   2   6      204.15      157.70     13.79 o 
   8   2   6      260.46      262.61     10.75 o 
   9   2   6       35.03       37.03      5.42 o 
  10   2   6       47.28       56.54      6.54 o 
  11   2   6       56.86       56.89      6.75 o 
  12   2   6       73.46       62.19      7.06 o 
  13   2   6      174.50      170.58     11.09 o 
  14   2   6        0.02        1.58      3.25 o 
  15   2   6        2.81        8.32      3.61 o 
  16   2   6      228.35      221.49     12.98 o 
  17   2   6       22.31       35.11      6.50 o 
  18   2   6        0.93        3.61      4.23 o 
  19   2   6       12.72       21.81      6.09 o 
  20   2   6        0.00        4.28      5.35 o 
 -25   3   6        1.15        1.88      6.56 o 
 -24   3   6       46.72       46.82      9.87 o 
 -23   3   6       88.97      103.27     13.62 o 
 -22   3   6       23.86       33.69      8.14 o 
 -21   3   6        3.47        3.58      4.74 o 
 -20   3   6      197.13      216.24     15.64 o 
 -19   3   6      188.48      215.16     15.23 o 
 -18   3   6       74.57       72.49      9.91 o 
 -17   3   6      197.20      153.07     13.82 o 
 -16   3   6     3386.19     3116.73     68.66 o 
 -15   3   6     1333.03     1292.82     42.86 o 
 -14   3   6        4.94        6.92      4.09 o 
 -13   3   6     1634.93     1537.93     67.34 o 
 -12   3   6       54.93       47.46      7.27 o 
 -11   3   6      179.20      165.72     10.67 o 
 -10   3   6     1152.99     1135.28     50.79 o 
  -9   3   6      192.33      219.49      9.48 o 
  -8   3   6      224.69      231.33      8.91 o 
  -7   3   6       31.11       53.73      4.86 o 
  -6   3   6      456.14      452.11     15.61 o 
  -5   3   6        3.36        3.02      1.93 o 
  -4   3   6      252.28      282.97     10.86 o 
  -3   3   6      351.45      263.18     43.23 o 
  -2   3   6      480.23      423.12     13.77 o 
  -1   3   6      103.09       94.36      6.46 o 
   0   3   6       31.34       24.72      3.36 o 
   1   3   6      114.21       83.30     14.66 o 
   2   3   6      265.09      264.84      8.39 o 
   3   3   6     2392.94     2297.42     98.89 o 
   4   3   6      531.43      536.81     12.89 o 
   5   3   6       74.37       79.45      6.49 o 
   6   3   6      155.19      155.77      8.02 o 
   7   3   6       24.07       31.54      5.20 o 
   8   3   6      199.91      176.82     10.32 o 
   9   3   6        4.61        9.94      3.62 o 
  10   3   6      388.74      306.85     13.74 o 
  11   3   6       89.35       53.02     31.47 o 
  12   3   6      146.45      145.32     18.60 o 
  13   3   6        8.18        8.00      3.81 o 
  14   3   6        0.48        4.42      3.72 o 
  15   3   6        0.01        6.58      4.16 o 
  16   3   6       32.05       39.12      7.42 o 
  17   3   6       26.10       31.18      6.72 o 
  18   3   6       19.69       27.09      7.10 o 
  19   3   6        6.48        5.00      5.40 o 
  20   3   6       24.11       48.00      9.43 o 
 -24   4   6        0.05        0.00      6.31 o 
 -23   4   6       26.22       36.19      8.84 o 
 -22   4   6      123.42      129.80     15.04 o 
 -21   4   6        0.22        0.53      4.82 o 
 -20   4   6        2.39        7.81      5.34 o 
 -19   4   6      208.58      224.08     15.06 o 
 -18   4   6        5.20       11.22      5.47 o 
 -17   4   6      561.02      510.54     24.65 o 
 -16   4   6      122.15      126.06     12.63 o 
 -15   4   6      193.42      208.08     20.13 o 
 -14   4   6       31.35       43.65      7.33 o 
 -13   4   6      522.02      469.43     33.05 o 
 -12   4   6      298.83      308.03     20.63 o 
 -11   4   6       32.56       38.29      6.51 o 
 -10   4   6       51.72       53.05      6.03 o 
  -9   4   6     1048.30     1002.62     39.05 o 
  -8   4   6       36.75       45.06      4.46 o 
  -7   4   6      252.52      226.19      9.39 o 
  -6   4   6      633.83      611.58     15.69 o 
  -5   4   6       59.38       65.74      5.34 o 
  -4   4   6      256.00      226.58      7.75 o 
  -3   4   6      139.00      126.62     10.30 o 
  -2   4   6      149.29      129.98      6.92 o 
  -1   4   6        8.30       12.72      3.18 o 
   0   4   6      679.41      595.13     22.53 o 
   1   4   6        7.46        6.10      2.59 o 
   2   4   6      365.87      352.62     13.01 o 
   3   4   6       52.81       52.30      5.69 o 
   4   4   6      425.67      413.60     25.04 o 
   5   4   6      912.81      858.71     20.96 o 
   6   4   6        6.22       12.95      4.02 o 
   7   4   6       27.75       32.38      6.81 o 
   8   4   6       41.23       44.00      7.87 o 
   9   4   6       78.64       87.39     11.15 o 
  10   4   6      149.77      155.85     14.48 o 
  11   4   6        6.70        8.91      5.07 o 
  12   4   6        3.04       12.25      5.29 o 
  13   4   6        5.69        5.63      4.74 o 
  14   4   6       11.97       12.51      6.16 o 
  15   4   6        8.54       13.95      6.19 o 
  16   4   6      108.49      119.79     14.66 o 
  17   4   6        8.75       27.00      7.73 o 
  18   4   6       10.10       22.18      7.28 o 
  19   4   6        1.67        6.79      5.89 o 
 -23   5   6       74.96       80.40     16.03 o 
 -22   5   6       31.35       28.68     12.71 o 
 -21   5   6       88.90      112.58     22.34 o 
 -20   5   6       53.88       46.89     12.03 o 
 -19   5   6       19.51       26.74     15.46 o 
 -18   5   6       64.83       80.47     13.30 o 
 -17   5   6      105.02      105.40     15.74 o 
 -16   5   6        6.86        8.17      6.19 o 
 -15   5   6       22.84       37.26      9.11 o 
 -14   5   6      286.46      258.38     18.91 o 
 -13   5   6      548.36      497.79     25.63 o 
 -12   5   6      205.32      210.46     16.63 o 
 -11   5   6       26.68       26.44      5.25 o 
 -10   5   6      423.55      387.29     14.83 o 
  -9   5   6      884.98      834.77     47.91 o 
  -8   5   6      285.57      274.76     10.55 o 
  -7   5   6      780.50      718.52     24.37 o 
  -6   5   6       51.19       62.14      6.29 o 
  -5   5   6      648.22      591.71     24.95 o 
  -4   5   6      317.98      186.82     52.47 o 
  -3   5   6      115.92      115.19      7.80 o 
  -2   5   6      150.07      150.65      9.06 o 
  -1   5   6      287.14      276.94     15.91 o 
   0   5   6       79.36       84.60      7.36 o 
   1   5   6     1143.69     1065.06     51.70 o 
   2   5   6        1.18        5.15      2.69 o 
   3   5   6        0.51        1.71      2.47 o 
   4   5   6      254.86      232.49     29.05 o 
   5   5   6        8.21       10.48      3.93 o 
   6   5   6      726.09      645.43     29.56 o 
   7   5   6      194.94      206.92     13.65 o 
   8   5   6       73.25       87.55     11.48 o 
   9   5   6      144.10      153.36     14.36 o 
  10   5   6      226.40      205.73     15.06 o 
  11   5   6        0.02        4.33      4.44 o 
  12   5   6       68.79       77.74     11.26 o 
  13   5   6        7.21       12.34      5.95 o 
  14   5   6       52.95       54.66      9.69 o 
  15   5   6        1.16        7.93      5.73 o 
  16   5   6        0.34        6.33      6.93 o 
  17   5   6       74.48       70.93     12.91 o 
  18   5   6       74.77       97.47     14.40 o 
 -22   6   6       24.25       38.44     12.98 o 
 -21   6   6       80.80       92.30     17.00 o 
 -20   6   6        8.77       26.21     10.13 o 
 -19   6   6      248.32      273.11     22.48 o 
 -18   6   6      128.73      154.15     43.13 o 
 -17   6   6       22.49       20.00      8.49 o 
 -16   6   6       69.32       71.78     13.34 o 
 -15   6   6      115.21      121.22     16.76 o 
 -14   6   6      241.87      230.72     15.86 o 
 -13   6   6       26.71       26.61      6.85 o 
 -12   6   6      236.73      210.07     14.37 o 
 -11   6   6        0.46        5.75      3.89 o 
 -10   6   6       41.88       45.16      6.92 o 
  -9   6   6      121.87      116.28     11.01 o 
  -8   6   6        0.11        2.25      3.15 o 
  -7   6   6      593.82      515.52     15.24 o 
  -6   6   6       72.10       68.07      7.01 o 
  -5   6   6      152.82      111.21     33.23 o 
  -4   6   6        0.02        3.64      2.89 o 
  -3   6   6      526.78      495.68     16.48 o 
  -2   6   6      210.87      189.06     12.86 o 
  -1   6   6        0.63        3.08      2.56 o 
   0   6   6       12.29       16.68      3.72 o 
   1   6   6       66.62       81.83      7.65 o 
   2   6   6      132.58      142.14      9.30 o 
   3   6   6      525.59      509.58     28.77 o 
   4   6   6        3.51        4.18      3.01 o 
   5   6   6        0.99        5.90      3.37 o 
   6   6   6        1.40        6.07      3.67 o 
   7   6   6       34.39       38.39      8.00 o 
   8   6   6        7.17        9.17      4.77 o 
   9   6   6      155.10      138.91     14.54 o 
  10   6   6        9.74       17.18      6.36 o 
  11   6   6        1.42        5.75      5.06 o 
  12   6   6      257.09      259.49     17.44 o 
  13   6   6       38.11       51.68     10.42 o 
  14   6   6       12.75       14.16     10.79 o 
  15   6   6        5.65        8.66      6.71 o 
  16   6   6       14.87       28.41      8.28 o 
  17   6   6       27.11       28.24      8.97 o 
 -21   7   6        7.48       23.49     12.37 o 
 -20   7   6       95.35      127.74     20.11 o 
 -19   7   6        0.56        0.73      7.88 o 
 -18   7   6        2.74        3.18      7.27 o 
 -17   7   6       23.34       30.76      9.97 o 
 -16   7   6        3.91       13.80      7.83 o 
 -15   7   6       66.94       75.89     11.50 o 
 -14   7   6      129.48      110.32     13.38 o 
 -13   7   6      414.95      355.78     19.18 o 
 -12   7   6       14.38       23.87      7.49 o 
 -11   7   6        9.83       13.26      5.13 o 
 -10   7   6      171.15      170.12     12.24 o 
  -9   7   6      690.87      628.82     20.64 o 
  -8   7   6       31.87       46.17      7.33 o 
  -7   7   6       12.45       21.24      4.41 o 
  -6   7   6      371.18      242.69     71.15 o 
  -5   7   6       19.59       19.52      4.43 o 
  -4   7   6      147.62      147.18     10.97 o 
  -3   7   6      141.94      132.94      9.74 o 
  -2   7   6        0.02        3.04      3.05 o 
  -1   7   6       14.67       18.38      4.13 o 
   0   7   6       14.57       11.42      3.51 o 
   1   7   6        1.45        4.76      3.21 o 
   2   7   6      190.03      179.25     10.81 o 
   3   7   6        0.98        3.96      2.98 o 
   4   7   6        4.57        9.99      3.60 o 
   5   7   6      127.19      136.29     11.64 o 
   6   7   6      100.54       89.15      9.74 o 
   7   7   6        5.48        2.62      4.24 o 
   8   7   6        6.43       10.28      4.87 o 
   9   7   6       52.78       65.33     10.76 o 
  10   7   6       25.35       25.25      7.19 o 
  11   7   6       12.96       17.95      6.65 o 
  12   7   6       72.18       74.00     12.26 o 
  13   7   6       61.00       61.35     11.14 o 
  14   7   6        0.61        4.27      5.64 o 
  15   7   6       55.56       52.70     19.23 o 
 -19   8   6       12.99       14.40      9.98 o 
 -18   8   6       16.67       21.58      9.78 o 
 -17   8   6        0.91        6.74      6.46 o 
 -16   8   6      248.66      254.99     19.42 o 
 -15   8   6        0.82        7.98      6.13 o 
 -14   8   6        6.01       13.38      6.97 o 
 -13   8   6       21.54       26.80      7.59 o 
 -12   8   6       78.68       84.91     12.37 o 
 -11   8   6       16.36       25.48      6.08 o 
 -10   8   6       40.63       55.23      8.10 o 
  -9   8   6        2.79        1.43      4.11 o 
  -8   8   6       14.90       29.99      6.22 o 
  -7   8   6      126.63       76.64     27.28 o 
  -6   8   6      203.42      173.83     11.15 o 
  -5   8   6      271.67      261.66     12.39 o 
  -4   8   6        3.23       10.43      3.91 o 
  -3   8   6       25.64       27.58      5.29 o 
  -2   8   6       40.09       48.83      6.67 o 
  -1   8   6      151.17      150.54     10.79 o 
   0   8   6      243.48      221.09     12.53 o 
   1   8   6      102.14       94.92      9.15 o 
   2   8   6        4.92        3.21      3.35 o 
   3   8   6        1.54        8.06      3.76 o 
   4   8   6       95.66       99.61     10.74 o 
   5   8   6       26.04       46.58      7.69 o 
   6   8   6       14.32       15.17      5.00 o 
   7   8   6       54.27       62.67      9.00 o 
   8   8   6       65.27       75.80     11.44 o 
   9   8   6        6.74        1.90      5.38 o 
  10   8   6        1.07        0.00      4.83 o 
  11   8   6        2.61        9.58      5.90 o 
  12   8   6       21.07       32.29      9.19 o 
  13   8   6       52.99       50.48     10.46 o 
 -16   9   6        9.33        8.85      7.46 o 
 -15   9   6       23.50       26.95      8.34 o 
 -14   9   6        0.97       13.49      6.70 o 
 -13   9   6      145.90      147.28     16.46 o 
 -12   9   6        0.42       17.03      6.72 o 
 -11   9   6       33.99       45.23      7.97 o 
 -10   9   6      205.32      212.85     14.48 o 
  -9   9   6       24.18       30.26      6.93 o 
  -8   9   6      129.19      127.37     12.57 o 
  -7   9   6        2.79       10.64      4.38 o 
  -6   9   6      229.57      203.59     11.96 o 
  -5   9   6        3.53        7.15      3.88 o 
  -4   9   6       63.12       54.79      7.66 o 
  -3   9   6       40.79       35.86      6.33 o 
  -2   9   6        6.49       12.52      4.68 o 
  -1   9   6       60.17       72.01      8.57 o 
   0   9   6       16.18       23.24      5.61 o 
   1   9   6       33.67       37.97      6.59 o 
   2   9   6       18.24       33.18      5.98 o 
   3   9   6       24.95       33.43      6.27 o 
   4   9   6       21.64       27.94      6.85 o 
   5   9   6       18.95       28.59      6.82 o 
   6   9   6       28.03       38.35      7.54 o 
   7   9   6        6.15       12.17      5.37 o 
   8   9   6        0.07        0.00      4.63 o 
   9   9   6       13.13       11.55      9.27 o 
  10   9   6        2.25        4.21      6.02 o 
  11   9   6       39.20       41.11      9.64 o 
 -12  10   6       39.00       53.74     14.18 o 
 -11  10   6      126.20      135.09     16.20 o 
 -10  10   6       17.61       13.69      7.16 o 
  -9  10   6       25.13       30.96      8.22 o 
  -8  10   6        2.09       10.43      6.09 o 
  -7  10   6       28.53       33.65      9.11 o 
  -6  10   6       18.35       19.00      6.31 o 
  -5  10   6        0.69        3.50      4.84 o 
  -4  10   6       34.32       26.78      6.84 o 
  -3  10   6       22.71       27.08      7.41 o 
  -2  10   6       87.51      101.35     11.95 o 
  -1  10   6        1.99        7.07      5.17 o 
   0  10   6      101.31      107.18     12.62 o 
   1  10   6        6.30       12.27      5.91 o 
   2  10   6       47.18       60.86      9.82 o 
   3  10   6       33.26       41.86      8.52 o 
   4  10   6        0.37        4.37      6.24 o 
   5  10   6       30.39       40.34      9.67 o 
   6  10   6        0.62        4.35      7.07 o 
   7  10   6       38.56       21.20     12.12 o 
  -5  11   6       12.54       26.51      7.60 o 
  -4  11   6        0.10        5.78      6.44 o 
  -3  11   6       44.65       36.85      8.48 o 
  -2  11   6       20.12       15.93      6.51 o 
  -1  11   6       14.56       13.11      6.86 o 
   0  11   6        0.34        2.45      5.92 o 
 -25   1   7       46.53       46.69     12.63 o 
 -24   1   7       14.84       23.52      9.84 o 
 -23   1   7       18.76       33.51     11.17 o 
 -22   1   7       31.78       29.74     10.57 o 
 -21   1   7        0.01        1.23      6.19 o 
 -20   1   7       78.06       93.68     15.70 o 
 -19   1   7      109.20       80.78     14.18 o 
 -18   1   7       14.18       18.16      7.17 o 
 -17   1   7      610.99      587.48     40.38 o 
 -16   1   7      704.69      627.51     28.67 o 
 -15   1   7       73.68       72.51     12.21 o 
 -14   1   7       99.95      108.91     14.18 o 
 -13   1   7       79.29      105.43     15.81 o 
 -12   1   7      333.63      341.69     19.44 o 
 -11   1   7      381.87      376.81     20.02 o 
 -10   1   7       75.76       77.96     11.25 o 
  -9   1   7      590.18      556.67     23.27 o 
  -8   1   7       13.10       19.32      2.95 o 
  -7   1   7       20.69       20.52      5.04 o 
  -6   1   7      326.43      325.35     14.14 o 
  -5   1   7      120.16      134.87      8.17 o 
  -4   1   7       17.34       19.55      4.28 o 
  -3   1   7       28.54       37.57      4.31 o 
  -2   1   7      579.78      536.14     15.02 o 
  -1   1   7        0.21        0.00      1.72 o 
   0   1   7      638.04      547.70     15.61 o 
   1   1   7        0.33        3.26      2.18 o 
   2   1   7       10.36       13.12      3.21 o 
   3   1   7      203.40      184.38      8.73 o 
   4   1   7        0.42        1.76      2.24 o 
   5   1   7        0.56        1.79      2.32 o 
   6   1   7      110.68      109.82      8.55 o 
   7   1   7        1.69        4.32      2.59 o 
   8   1   7        0.01        2.49      2.56 o 
   9   1   7        0.67        5.08      3.09 o 
  10   1   7        0.25        0.00      2.84 o 
  11   1   7       51.70       51.94      6.75 o 
  12   1   7       73.16       71.80      8.19 o 
  13   1   7        4.62        9.20      3.80 o 
  14   1   7       24.00       26.09      5.39 o 
  15   1   7       10.17       14.57      4.68 o 
  16   1   7       16.24       21.00      5.79 o 
  17   1   7        0.03        0.00      3.97 o 
  18   1   7       16.75       30.38      6.86 o 
  19   1   7        7.67        7.21      6.32 o 
 -25   2   7        6.75       14.04      7.61 o 
 -24   2   7       70.64       94.64     14.23 o 
 -23   2   7       12.04       11.22      6.42 o 
 -22   2   7        0.11        3.80      5.75 o 
 -21   2   7      180.15      169.13     16.38 o 
 -20   2   7        5.07        0.00      5.82 o 
 -19   2   7       16.97       28.91      9.28 o 
 -18   2   7       35.14       50.25     10.93 o 
 -17   2   7      194.29      193.43     17.92 o 
 -16   2   7      490.72      484.12     25.50 o 
 -15   2   7       40.12       36.61      9.24 o 
 -14   2   7        7.39       12.01      6.10 o 
 -13   2   7      181.81      176.35     15.35 o 
 -12   2   7      179.17      174.28     14.33 o 
 -11   2   7        5.99        0.00      3.49 o 
 -10   2   7       51.78       49.96      8.74 o 
  -9   2   7       97.95       86.35     11.20 o 
  -8   2   7      170.46      204.44     10.69 o 
  -7   2   7        0.01        6.40      2.50 o 
  -6   2   7       74.69       70.52      6.24 o 
  -5   2   7        1.32        2.52      2.11 o 
  -4   2   7      117.32      121.26      7.45 o 
  -3   2   7       34.51       25.53      7.69 o 
  -2   2   7      175.76      176.02      8.73 o 
  -1   2   7      171.06      143.24      8.11 o 
   0   2   7      612.50      570.79     23.09 o 
   1   2   7       44.16       35.00      4.99 o 
   2   2   7      979.44      960.29     21.59 o 
   3   2   7      155.71      145.15      7.24 o 
   4   2   7       19.00       18.41      4.58 o 
   5   2   7      175.32      107.71     33.15 o 
   6   2   7      125.27      111.01     18.38 o 
   7   2   7       93.20       89.23      8.07 o 
   8   2   7       48.27       40.47      5.87 o 
   9   2   7        6.07        5.11      3.10 o 
  10   2   7      150.08      152.15     10.87 o 
  11   2   7       20.03       21.63      4.80 o 
  12   2   7       16.94       19.97      4.87 o 
  13   2   7      232.65      214.52     12.22 o 
  14   2   7        8.09        9.24      3.97 o 
  15   2   7        8.76       13.65      4.57 o 
  16   2   7        8.59        3.37      4.05 o 
  17   2   7       17.07       26.70      6.14 o 
  18   2   7       21.74       22.74      6.34 o 
 -24   3   7        2.92        0.91      6.62 o 
 -23   3   7        0.30        6.81      6.39 o 
 -22   3   7        0.02        5.28      5.71 o 
 -21   3   7        2.92        6.08      5.95 o 
 -20   3   7        0.10        1.18      4.52 o 
 -19   3   7       31.13       32.29      7.55 o 
 -18   3   7       62.43       74.46     10.80 o 
 -17   3   7      294.27      316.52     17.41 o 
 -16   3   7      132.88      115.65     12.60 o 
 -15   3   7      450.62      401.40     24.29 o 
 -14   3   7      167.68      170.84     12.83 o 
 -13   3   7        9.21       13.56      5.07 o 
 -12   3   7       50.83       55.72      8.26 o 
 -11   3   7       49.84       46.96      9.83 o 
 -10   3   7       10.57       14.11      4.66 o 
  -9   3   7        1.55        5.11      2.85 o 
  -8   3   7        7.54        5.09      2.87 o 
  -7   3   7      561.95      535.48     14.13 o 
  -6   3   7      198.17      195.35      8.29 o 
  -5   3   7      322.65      322.84     10.53 o 
  -4   3   7        0.70        0.00      1.87 o 
  -3   3   7      218.97      148.29     37.37 o 
  -2   3   7      257.57      266.98     10.45 o 
  -1   3   7      236.61      221.40      8.97 o 
   0   3   7     1231.82     1193.24     54.15 o 
   1   3   7       10.86       12.45      3.19 o 
   2   3   7      442.15      401.38     25.64 o 
   3   3   7        1.75        3.88      2.32 o 
   4   3   7       60.51       68.12      7.41 o 
   5   3   7       86.09       86.54      8.46 o 
   6   3   7      110.20       97.86      9.14 o 
   7   3   7        9.44        7.60      3.87 o 
   8   3   7       11.02        7.44      3.68 o 
   9   3   7      181.06      182.04     11.72 o 
  10   3   7       75.82       85.12      9.53 o 
  11   3   7       56.59       31.24     13.70 o 
  12   3   7       13.04       12.66      4.29 o 
  13   3   7       98.97      114.05     11.60 o 
  14   3   7       81.97       89.65     10.71 o 
  15   3   7        3.45        4.17      4.85 o 
  16   3   7        0.64        4.80      6.81 o 
  17   3   7        4.72        9.74      6.85 o 
  18   3   7        0.68        3.56      6.61 o 
 -23   4   7       15.73       24.17     10.08 o 
 -22   4   7       37.46       42.41     11.90 o 
 -21   4   7       17.45       18.84      7.82 o 
 -20   4   7        0.60        5.52      5.47 o 
 -19   4   7        6.35       12.00      5.82 o 
 -18   4   7        6.09       12.75      5.68 o 
 -17   4   7      146.64      160.82     14.65 o 
 -16   4   7       49.43       62.26      9.78 o 
 -15   4   7      262.69      236.10     14.66 o 
 -14   4   7       30.44       27.39      6.63 o 
 -13   4   7        3.65        3.72      5.28 o 
 -12   4   7       21.77       18.11      6.55 o 
 -11   4   7       13.85       25.94      7.78 o 
 -10   4   7       58.92       68.05     11.78 o 
  -9   4   7      175.07      193.12     11.83 o 
  -8   4   7      201.83      201.41     13.68 o 
  -7   4   7       32.73       40.91      5.86 o 
  -6   4   7      227.54      206.56     10.17 o 
  -5   4   7      124.53      125.34      8.12 o 
  -4   4   7        9.59       13.69      3.38 o 
  -3   4   7      245.53      208.50     27.04 o 
  -2   4   7      151.61      161.50      8.48 o 
  -1   4   7        7.48       10.19      2.96 o 
   0   4   7        2.37        3.51      2.48 o 
   1   4   7       57.12       70.90      6.67 o 
   2   4   7      819.40      629.27    108.57 o 
   3   4   7       27.81       41.10      5.34 o 
   4   4   7       36.47       41.96      6.60 o 
   5   4   7        0.53        2.31      3.56 o 
   6   4   7       78.37       68.64     10.09 o 
   7   4   7        3.54        6.74      4.55 o 
   8   4   7      236.85      212.97     14.83 o 
   9   4   7        2.49        6.40      4.83 o 
  10   4   7        0.00        1.22      4.01 o 
  11   4   7       49.80       59.90     10.27 o 
  12   4   7       31.01       29.46      7.96 o 
  13   4   7      153.04      141.94     15.57 o 
  14   4   7        8.63       16.05      6.81 o 
  15   4   7       13.44        7.35      6.29 o 
  16   4   7        5.72        5.87      6.04 o 
  17   4   7       17.21       21.93      7.65 o 
 -22   5   7        3.56        7.67     16.49 o 
 -21   5   7       26.55       35.19     10.57 o 
 -20   5   7       21.54       26.48     13.92 o 
 -19   5   7       22.86       16.84      9.23 o 
 -18   5   7       55.12       77.12     14.04 o 
 -17   5   7        0.54       10.53      7.56 o 
 -16   5   7       19.23       32.23      9.09 o 
 -15   5   7      123.09      130.52     17.27 o 
 -14   5   7      300.76      278.12     20.51 o 
 -13   5   7      199.48      200.95     18.56 o 
 -12   5   7       10.32        6.37      6.19 o 
 -11   5   7       61.97       65.82     12.27 o 
 -10   5   7      137.51      147.90     12.09 o 
  -9   5   7      280.16      292.92     13.44 o 
  -8   5   7      165.42      145.61     10.70 o 
  -7   5   7      560.87      523.38     17.52 o 
  -6   5   7        9.04       16.72      3.73 o 
  -5   5   7        1.09        4.00      3.82 o 
  -4   5   7       51.74       47.53     16.39 o 
  -3   5   7      209.66      196.71      9.52 o 
  -2   5   7        0.08        2.62      2.39 o 
  -1   5   7       14.24       18.42      3.90 o 
   0   5   7      103.16      104.78      8.29 o 
   1   5   7        0.31        1.49      2.76 o 
   2   5   7       69.03       73.85      7.33 o 
   3   5   7      136.90      100.09     31.45 o 
   4   5   7      203.59      189.04     12.76 o 
   5   5   7       91.81       89.87     11.54 o 
   6   5   7       16.79       14.22      5.60 o 
   7   5   7       15.82       13.89      5.83 o 
   8   5   7      151.81      134.63     14.26 o 
   9   5   7        1.80        8.78      4.88 o 
  10   5   7       28.20       25.61      7.33 o 
  11   5   7       14.24       20.14      6.74 o 
  12   5   7      207.25      210.28     18.35 o 
  13   5   7        0.13        6.75      5.53 o 
  14   5   7        1.57        6.24      5.62 o 
  15   5   7        7.87       11.61      6.39 o 
  16   5   7        0.46        9.29      6.12 o 
 -21   6   7       34.81       33.23     15.12 o 
 -20   6   7       90.90      104.74     17.49 o 
 -19   6   7       20.82       37.42     11.25 o 
 -18   6   7        0.94        3.93      7.63 o 
 -17   6   7       48.34       69.47     13.69 o 
 -16   6   7       13.57       26.13      9.20 o 
 -15   6   7       38.23       30.19      9.47 o 
 -14   6   7       99.19      109.44     16.16 o 
 -13   6   7      106.59      117.89     16.37 o 
 -12   6   7       84.29       72.26     19.24 o 
 -11   6   7       19.87       17.80      6.23 o 
 -10   6   7        8.41       11.02      4.39 o 
  -9   6   7        0.37        4.89      4.10 o 
  -8   6   7      384.45      355.83     17.06 o 
  -7   6   7      412.59      364.97     15.58 o 
  -6   6   7      176.03      180.98      9.80 o 
  -5   6   7      154.91      148.38     17.34 o 
  -4   6   7       85.47       82.52      7.91 o 
  -3   6   7       57.93       65.13      7.23 o 
  -2   6   7      145.72      133.99      9.63 o 
  -1   6   7       29.95       36.07      5.65 o 
   0   6   7        3.76        4.73      3.02 o 
   1   6   7      148.52      154.60      9.63 o 
   2   6   7        6.21        6.33      3.29 o 
   3   6   7       11.83       18.56      5.28 o 
   4   6   7       26.21       11.46      5.80 o 
   5   6   7       60.22       72.18      8.80 o 
   6   6   7        0.37        3.31      4.58 o 
   7   6   7       51.03       64.75     10.67 o 
   8   6   7        0.90        0.00      3.69 o 
   9   6   7       19.09       25.01      7.32 o 
  10   6   7        5.58        6.28      5.17 o 
  11   6   7        2.06        7.93      6.29 o 
  12   6   7        1.56        1.74      5.02 o 
  13   6   7        0.89        6.62      6.38 o 
  14   6   7       20.34       23.47      8.24 o 
  15   6   7       37.66       38.34      9.57 o 
 -19   7   7        3.40        4.22      8.25 o 
 -18   7   7       33.79       60.91     13.46 o 
 -17   7   7      114.56      139.12     20.24 o 
 -16   7   7        6.90       15.46      8.75 o 
 -15   7   7        0.00        4.94     14.95 o 
 -14   7   7       42.54       47.43      9.48 o 
 -13   7   7        2.36        3.15      4.89 o 
 -12   7   7       23.17       26.88      7.67 o 
 -11   7   7        0.00        2.37      5.03 o 
 -10   7   7      344.12      313.15     15.28 o 
  -9   7   7        5.91       18.15      5.25 o 
  -8   7   7       30.53       30.29      6.27 o 
  -7   7   7      436.40      419.76     17.53 o 
  -6   7   7       91.82      103.61      9.16 o 
  -5   7   7        0.76        0.27      2.91 o 
  -4   7   7       87.41       90.36      9.81 o 
  -3   7   7       33.88       38.86      5.94 o 
  -2   7   7       88.45      111.49      9.50 o 
  -1   7   7      156.91      171.78     11.08 o 
   0   7   7      251.65      239.05     11.63 o 
   1   7   7       43.71       41.95      6.46 o 
   2   7   7       86.09       88.70      8.75 o 
   3   7   7       97.98       93.02     10.28 o 
   4   7   7       44.30       44.17      7.36 o 
   5   7   7       65.25       42.74     11.46 o 
   6   7   7       47.90       44.89      8.96 o 
   7   7   7        8.38       11.52      5.44 o 
   8   7   7       91.33       78.95     11.90 o 
   9   7   7        4.30        1.95      5.36 o 
  10   7   7        5.45       13.77      6.43 o 
  11   7   7        2.76       13.97      6.55 o 
  12   7   7       55.47       60.88     11.81 o 
  13   7   7       21.28       25.10      8.45 o 
 -17   8   7       11.22       26.77     11.69 o 
 -16   8   7       87.72       75.45     16.52 o 
 -15   8   7       19.10       27.90      8.64 o 
 -14   8   7        1.06        0.00      5.28 o 
 -13   8   7        5.05       14.92      6.40 o 
 -12   8   7      107.16       91.29     13.35 o 
 -11   8   7       15.13       13.80      6.46 o 
 -10   8   7      155.99      153.65     13.38 o 
  -9   8   7       32.11       45.33      7.76 o 
  -8   8   7        3.82       14.17      5.25 o 
  -7   8   7       69.97       60.55      8.61 o 
  -6   8   7        2.23        3.10      3.64 o 
  -5   8   7       27.26       35.98      6.03 o 
  -4   8   7        7.26       12.07      4.38 o 
  -3   8   7       39.18       49.69      6.97 o 
  -2   8   7        1.15        4.71      3.74 o 
  -1   8   7       86.68      107.00      9.98 o 
   0   8   7       30.81       43.57      6.76 o 
   1   8   7      107.97      113.90     10.36 o 
   2   8   7        6.46       11.12      4.36 o 
   3   8   7        0.25        6.52      4.27 o 
   4   8   7        0.00        4.49      4.08 o 
   5   8   7       17.53       21.99      6.07 o 
   6   8   7       61.57       61.06     10.66 o 
   7   8   7        0.17        4.72      5.33 o 
   8   8   7        3.98        5.90      5.35 o 
   9   8   7       45.32       45.07      9.93 o 
  10   8   7        0.79        0.00      5.30 o 
  11   8   7       41.91       54.98     11.65 o 
 -14   9   7       75.06       81.96     13.39 o 
 -13   9   7        0.28        5.13      5.76 o 
 -12   9   7        1.97       17.93      6.66 o 
 -11   9   7       48.89       58.79     10.92 o 
 -10   9   7        7.58        9.94      5.71 o 
  -9   9   7       39.33       46.00      8.45 o 
  -8   9   7        2.05        9.03      5.18 o 
  -7   9   7      306.48      294.67     16.52 o 
  -6   9   7       68.50       76.41     10.21 o 
  -5   9   7       16.27       15.73      5.33 o 
  -4   9   7       29.24       31.54      6.13 o 
  -3   9   7       14.61       20.43      5.32 o 
  -2   9   7       11.30       17.94      5.01 o 
  -1   9   7        1.04       13.13      4.75 o 
   0   9   7      116.75      118.51     10.99 o 
   1   9   7        1.25        5.88      4.41 o 
   2   9   7       14.08        9.66      5.54 o 
   3   9   7       44.16       34.24      7.34 o 
   4   9   7       11.15       10.58      5.12 o 
   5   9   7       34.57       38.64      8.12 o 
   6   9   7       27.16       29.11      8.21 o 
   7   9   7       13.98       25.42      8.22 o 
   8   9   7        6.05        0.00      6.21 o 
  -9  10   7       13.38       14.17      8.44 o 
  -8  10   7       61.30       86.99     11.90 o 
  -7  10   7       18.58       11.89      6.40 o 
  -6  10   7        0.97        9.94      6.35 o 
  -5  10   7       20.88       27.26      7.67 o 
  -4  10   7        9.02        9.29      5.00 o 
  -3  10   7        6.61       16.65      6.99 o 
  -2  10   7       66.23       73.65      9.39 o 
  -1  10   7       25.10       35.86      6.98 o 
   0  10   7       19.16       21.65      6.17 o 
   1  10   7       45.94       42.54      7.74 o 
   2  10   7       24.15       30.02      7.68 o 
   3  10   7        7.11        5.42      5.90 o 
 -24   0   8       14.17       16.49     11.68 o 
 -23   0   8      578.29      510.31     44.67 o 
 -22   0   8       10.27        4.12     11.00 o 
 -21   0   8       85.54       81.44     21.65 o 
 -20   0   8      686.74      651.54     47.08 o 
 -19   0   8       27.53       28.18     14.43 o 
 -18   0   8      265.47      253.61     28.52 o 
 -17   0   8       66.31       69.07     19.24 o 
 -16   0   8     1477.89     1565.63     65.98 o 
 -15   0   8      122.94      129.55     23.02 o 
 -14   0   8        2.87        6.19      7.22 o 
 -13   0   8      309.57      321.99     28.52 o 
 -12   0   8      762.78      779.04     43.30 o 
 -11   0   8      624.64      605.84     37.80 o 
 -10   0   8      482.93      417.18     30.93 o 
  -9   0   8        3.58        9.62      7.22 o 
  -8   0   8       33.65       38.49     12.03 o 
  -7   0   8      428.90      424.16     17.44 o 
  -6   0   8      205.97      208.53     19.43 o 
  -5   0   8       91.20      106.45      9.27 o 
  -4   0   8      769.88      745.94     20.91 o 
  -3   0   8       14.85       14.12      4.12 o 
  -2   0   8      921.82      822.62     22.87 o 
  -1   0   8     1062.30      967.30     25.25 o 
   0   0   8      502.65      457.78     17.84 o 
   1   0   8      860.82      781.44     40.55 o 
   2   0   8        1.61        4.12      5.84 o 
   3   0   8      522.10      482.47     32.65 o 
   4   0   8       11.45       15.36      6.01 o 
   5   0   8      445.46      456.56     23.56 o 
   6   0   8      273.10      282.77     18.98 o 
   7   0   8       32.85       18.39      6.55 o 
   8   0   8       73.92       75.26     17.87 o 
   9   0   8        7.78        6.87      7.90 o 
  10   0   8        8.80       16.15      9.97 o 
  11   0   8      351.28      355.14     19.36 o 
  12   0   8      252.65      213.16     16.13 o 
  13   0   8       12.16        7.46      5.31 o 
  14   0   8       32.72       35.89      9.10 o 
  15   0   8       47.30       45.21      9.79 o 
  16   0   8       18.02       23.26      8.21 o 
  17   0   8        9.09        2.67      7.43 o 
 -24   1   8      228.90      261.47     24.86 o 
 -23   1   8        2.20        7.50      7.60 o 
 -22   1   8       18.18       30.78     10.44 o 
 -21   1   8      229.07      258.61     22.11 o 
 -20   1   8      183.15      219.77     22.72 o 
 -19   1   8        1.04        0.00      5.82 o 
 -18   1   8        3.17        2.58      6.07 o 
 -17   1   8      306.21      302.76     21.63 o 
 -16   1   8      217.92      194.80     18.45 o 
 -15   1   8      309.23      257.12     19.18 o 
 -14   1   8        4.84       12.13      6.60 o 
 -13   1   8       13.89        9.51      8.93 o 
 -12   1   8      357.58      308.46     19.66 o 
 -11   1   8      493.46      471.84     32.47 o 
 -10   1   8      105.56      123.96     14.18 o 
  -9   1   8       70.01       79.56     12.08 o 
  -8   1   8      577.97      549.82     47.08 o 
  -7   1   8       83.25       89.70      9.07 o 
  -6   1   8       52.73       65.00      8.27 o 
  -5   1   8     1423.07     1361.89     52.49 o 
  -4   1   8      112.64      130.86      9.46 o 
  -3   1   8        8.61       10.17      3.75 o 
  -2   1   8       98.89      103.41      7.59 o 
  -1   1   8      731.98      664.04     23.96 o 
   0   1   8      699.19      634.45     16.27 o 
   1   1   8      424.75      375.22     12.82 o 
   2   1   8     1828.50     1654.28     28.87 o 
   3   1   8        2.78        5.66      3.00 o 
   4   1   8       52.00       59.26      6.75 o 
   5   1   8      357.02      344.94     13.18 o 
   6   1   8       11.82       16.22      4.08 o 
   7   1   8       30.18       21.62      4.77 o 
   8   1   8        0.28        1.47      2.90 o 
   9   1   8      227.21      221.53     11.54 o 
  10   1   8        0.43        7.72      3.99 o 
  11   1   8        0.50        1.43      3.89 o 
  12   1   8       43.06       55.27      7.68 o 
  13   1   8       65.63       50.35      7.45 o 
  14   1   8        4.55        2.91      4.31 o 
  15   1   8        0.28        0.00      4.19 o 
  16   1   8       75.19       84.66     10.38 o 
  17   1   8        5.33       14.91      7.13 o 
 -24   2   8       18.23       24.00      8.84 o 
 -23   2   8      241.92      265.57     20.36 o 
 -22   2   8        0.00        4.92      6.31 o 
 -21   2   8        0.26        3.43      6.06 o 
 -20   2   8      215.55      176.37     20.75 o 
 -19   2   8       37.14       45.20     11.39 o 
 -18   2   8        1.20        1.43      5.57 o 
 -17   2   8       73.76       90.81     14.56 o 
 -16   2   8       18.80       13.53      6.92 o 
 -15   2   8      231.99      251.31     18.93 o 
 -14   2   8      278.85      247.64     18.56 o 
 -13   2   8      623.62      571.82     28.18 o 
 -12   2   8       92.30      100.18     14.26 o 
 -11   2   8      283.18      275.39     18.29 o 
 -10   2   8      111.26      100.38     13.06 o 
  -9   2   8      273.11      240.98     16.48 o 
  -8   2   8      101.33      115.53     13.41 o 
  -7   2   8       97.96      114.90      9.78 o 
  -6   2   8      399.91      406.66     13.52 o 
  -5   2   8        8.64       14.76      3.53 o 
  -4   2   8        0.98        3.80      2.55 o 
  -3   2   8      148.06       98.13     35.56 o 
  -2   2   8       14.14       10.41      4.71 o 
  -1   2   8       45.38       39.94      5.91 o 
   0   2   8       59.62       58.46      6.18 o 
   1   2   8      213.26      226.65      9.77 o 
   2   2   8      328.67      277.59     24.75 o 
   3   2   8       56.14       35.62      6.67 o 
   4   2   8      158.84      108.68     33.48 o 
   5   2   8       57.59       54.25     15.38 o 
   6   2   8       58.03       39.34      5.82 o 
   7   2   8       59.25       59.98      7.21 o 
   8   2   8      259.25      247.43     11.86 o 
   9   2   8        0.95        3.53      3.46 o 
  10   2   8       89.58       87.73      9.16 o 
  11   2   8      157.23      181.65     12.23 o 
  12   2   8        3.08        2.72      3.73 o 
  13   2   8        0.07        0.29      3.87 o 
  14   2   8       91.08      103.73     10.82 o 
  15   2   8        2.53        4.20      4.21 o 
  16   2   8       26.26       25.97      8.15 o 
 -23   3   8       43.71       40.31      9.93 o 
 -22   3   8        0.03        3.83      6.05 o 
 -21   3   8       22.99       45.94      9.78 o 
 -20   3   8       30.36       23.75      7.96 o 
 -19   3   8       92.46       83.12     12.43 o 
 -18   3   8        0.05        0.05      5.35 o 
 -17   3   8      137.09      145.23     14.64 o 
 -16   3   8       32.83       44.94      8.54 o 
 -15   3   8       67.70       66.82      9.89 o 
 -14   3   8        2.91        2.01      3.92 o 
 -13   3   8        2.08        0.16      4.33 o 
 -12   3   8       11.86       13.28      5.29 o 
 -11   3   8        0.12        4.03      4.38 o 
 -10   3   8      172.70      164.90     12.63 o 
  -9   3   8      193.71      202.53     13.15 o 
  -8   3   8      741.16      719.44     19.09 o 
  -7   3   8       44.06       50.82      6.72 o 
  -6   3   8      115.95      107.34      7.72 o 
  -5   3   8      682.91      636.73     15.66 o 
  -4   3   8        0.66        5.23      2.83 o 
  -3   3   8       86.61       47.24     20.09 o 
  -2   3   8      431.68      416.90     13.01 o 
  -1   3   8      377.87      338.47     11.81 o 
   0   3   8       17.42       20.96      4.02 o 
   1   3   8        0.40        1.93      2.41 o 
   2   3   8      100.98      106.00      9.41 o 
   3   3   8       22.65       21.52      4.69 o 
   4   3   8       97.27      114.22     12.38 o 
   5   3   8       22.72       18.84      5.87 o 
   6   3   8      758.03      713.48     26.11 o 
   7   3   8      128.64      143.06     14.41 o 
   8   3   8      213.89      223.21     15.53 o 
   9   3   8      147.65      142.57     15.07 o 
  10   3   8       34.25       33.57      8.06 o 
  11   3   8       18.92        6.25      6.54 o 
  12   3   8       15.45       28.59      8.07 o 
  13   3   8        7.59       22.36      7.58 o 
  14   3   8        4.88        5.22      5.82 o 
  15   3   8        4.19        7.60      6.85 o 
  16   3   8        3.19       10.72      7.07 o 
 -22   4   8        0.60        4.56     11.00 o 
 -21   4   8        5.01       19.85     10.32 o 
 -20   4   8       44.44       36.26     11.04 o 
 -19   4   8        5.83       14.20      8.60 o 
 -18   4   8        0.13        4.05      7.22 o 
 -17   4   8        8.25       12.92      7.00 o 
 -16   4   8       18.45       29.79      9.20 o 
 -15   4   8       81.31       76.51     13.45 o 
 -14   4   8      155.98      147.44     18.82 o 
 -13   4   8      247.95      204.50     19.18 o 
 -12   4   8       36.60       40.08     10.06 o 
 -11   4   8      251.34      250.57     19.44 o 
 -10   4   8      127.76      109.49     15.64 o 
  -9   4   8      463.79      395.56     23.45 o 
  -8   4   8       46.98       49.21      9.22 o 
  -7   4   8       61.10       70.46     10.13 o 
  -6   4   8      961.56      926.09     34.12 o 
  -5   4   8        0.04        0.91      3.27 o 
  -4   4   8       36.36       44.20      6.33 o 
  -3   4   8      140.20      138.24     24.55 o 
  -2   4   8        0.34        0.33      2.86 o 
  -1   4   8      204.91      197.80     11.25 o 
   0   4   8      495.96      459.18     31.45 o 
   1   4   8      237.44      252.08     17.16 o 
   2   4   8      184.77      173.82     18.29 o 
   3   4   8       15.89       24.74      6.36 o 
   4   4   8       28.82       48.04      8.84 o 
   5   4   8      467.46      415.76     33.28 o 
   6   4   8       10.22       16.28      5.55 o 
   7   4   8        1.26        5.85      5.09 o 
   8   4   8      246.29      255.67     16.65 o 
   9   4   8        9.85       11.09      5.58 o 
  10   4   8        0.13        0.00      5.44 o 
  11   4   8        7.27       17.68      7.07 o 
  12   4   8       10.86       10.11      5.73 o 
  13   4   8       35.30       45.08     10.28 o 
  14   4   8       38.82       47.41     10.41 o 
  15   4   8        0.21        0.01      6.85 o 
 -21   5   8       43.27       36.58     12.98 o 
 -20   5   8       21.98       28.31     10.29 o 
 -19   5   8       84.19       68.05     14.78 o 
 -18   5   8       30.35       43.84     12.03 o 
 -17   5   8        8.97       14.86      8.85 o 
 -16   5   8        3.94        5.20      6.70 o 
 -15   5   8      166.82      167.74     21.65 o 
 -14   5   8      171.69      158.70     19.56 o 
 -13   5   8      261.83      241.42     20.04 o 
 -12   5   8       53.46       49.68     11.31 o 
 -11   5   8       52.27       45.80     11.04 o 
 -10   5   8        1.67        0.35      6.19 o 
  -9   5   8       84.14       93.69     14.69 o 
  -8   5   8      919.87      867.31     43.16 o 
  -7   5   8      114.94      135.28     15.44 o 
  -6   5   8       16.19       32.12      7.38 o 
  -5   5   8      912.63      875.24     60.42 o 
  -4   5   8        8.21        5.64      2.71 o 
  -3   5   8       37.94       41.78      5.76 o 
  -2   5   8      140.36      128.57      9.56 o 
  -1   5   8      127.34      136.00      9.72 o 
   0   5   8      114.12      140.63      9.60 o 
   1   5   8      120.37      118.83      9.36 o 
   2   5   8      147.12       83.79     42.43 o 
   3   5   8      150.07      139.23     11.19 o 
   4   5   8       25.71       21.56      8.28 o 
   5   5   8      136.94      150.23     14.96 o 
   6   5   8       73.91       78.21     13.90 o 
   7   5   8        0.09        1.85      4.74 o 
   8   5   8        6.12        8.30      5.40 o 
   9   5   8      214.25      202.85     17.97 o 
  10   5   8       34.50       31.61      8.25 o 
  11   5   8       17.03       33.02      8.55 o 
  12   5   8       22.68       35.75      8.91 o 
  13   5   8       27.12       28.79      8.10 o 
  14   5   8       54.81       75.84     13.02 o 
 -20   6   8       20.43       38.32     13.34 o 
 -19   6   8       37.70       39.91     12.86 o 
 -18   6   8       49.24       67.70     14.82 o 
 -17   6   8        1.67        0.00      8.12 o 
 -16   6   8      286.66      259.94     22.35 o 
 -15   6   8      123.58      123.80     18.47 o 
 -14   6   8        8.59        8.99      7.28 o 
 -13   6   8       53.94       63.76     13.45 o 
 -12   6   8      172.37      153.90     23.54 o 
 -11   6   8       58.81       52.42     11.88 o 
 -10   6   8       66.26       71.80     13.79 o 
  -9   6   8        1.03        7.82      6.16 o 
  -8   6   8       52.41       65.09      9.76 o 
  -7   6   8      213.31      221.06     14.78 o 
  -6   6   8      162.42      167.92     12.88 o 
  -5   6   8        4.30        5.24      3.29 o 
  -4   6   8       50.53       49.36      6.19 o 
  -3   6   8       11.09       14.80      4.07 o 
  -2   6   8      260.39      246.43     11.92 o 
  -1   6   8       11.31       16.41      4.18 o 
   0   6   8        9.37       13.24      3.98 o 
   1   6   8       72.11       91.88      8.93 o 
   2   6   8       29.42       25.78      6.06 o 
   3   6   8       60.98       40.20     14.29 o 
   4   6   8        2.18        2.34      3.93 o 
   5   6   8      148.44      149.67     15.63 o 
   6   6   8      153.97      149.53     15.78 o 
   7   6   8        1.18        2.61      4.91 o 
   8   6   8      162.17      181.30     17.37 o 
   9   6   8       17.40       15.67      6.94 o 
  10   6   8      107.07      109.27     14.72 o 
  11   6   8       15.57       24.74     13.61 o 
  12   6   8       11.14        5.83      6.61 o 
 -18   7   8       10.82       17.20     11.25 o 
 -17   7   8      119.45      168.32     26.29 o 
 -16   7   8       42.60       39.94     13.23 o 
 -15   7   8       10.02        3.18      8.25 o 
 -14   7   8        5.13       12.76      8.01 o 
 -13   7   8        5.19        2.64      7.83 o 
 -12   7   8       16.87       30.95      9.84 o 
 -11   7   8       15.00       15.46      6.59 o 
 -10   7   8       69.33       62.36     10.67 o 
  -9   7   8       25.15       27.88      7.76 o 
  -8   7   8        8.07       15.10      5.16 o 
  -7   7   8       26.29       17.10      5.40 o 
  -6   7   8        0.40        2.95      4.27 o 
  -5   7   8       49.71       68.72      8.93 o 
  -4   7   8       23.33       31.37      5.46 o 
  -3   7   8       68.15       86.35      8.84 o 
  -2   7   8        0.23        7.30      3.87 o 
  -1   7   8       32.76       32.91      5.82 o 
   0   7   8       55.44       73.28      8.34 o 
   1   7   8      109.52      113.13     11.55 o 
   2   7   8      133.00      138.77     14.05 o 
   3   7   8       54.66       58.23      8.58 o 
   4   7   8        3.35        2.25      5.03 o 
   5   7   8       33.46       43.12      8.91 o 
   6   7   8       10.27        7.97      5.77 o 
   7   7   8        4.88        6.46      5.41 o 
   8   7   8       34.22       38.68     13.64 o 
   9   7   8        0.62        2.57      8.55 o 
  10   7   8       20.55       21.48      7.16 o 
 -15   8   8        5.51        6.81      9.92 o 
 -14   8   8        9.82       11.68      7.56 o 
 -13   8   8       56.32       54.97     12.88 o 
 -12   8   8       16.03       27.99      7.60 o 
 -11   8   8      140.27      157.47     17.11 o 
 -10   8   8       14.60       23.70      7.50 o 
  -9   8   8       46.01       63.91     11.55 o 
  -8   8   8       40.62       46.44      8.40 o 
  -7   8   8       40.97       52.37      8.79 o 
  -6   8   8        2.31        6.74      5.05 o 
  -5   8   8        0.14        4.35      4.81 o 
  -4   8   8        5.47        5.71      4.18 o 
  -3   8   8       27.79       31.83      6.14 o 
  -2   8   8       32.16       42.21      6.97 o 
  -1   8   8        2.46        4.28      4.66 o 
   0   8   8        0.00        3.40      4.20 o 
   1   8   8        2.48        2.74      4.22 o 
   2   8   8        3.92        4.99      4.59 o 
   3   8   8       62.81       73.87      9.90 o 
   4   8   8       40.58       56.66     10.30 o 
   5   8   8        2.25        0.01      4.86 o 
   6   8   8       10.22       15.42      6.29 o 
   7   8   8        7.69       16.10      6.04 o 
   8   8   8       54.65       57.55     12.03 o 
 -11   9   8       11.09       14.10      8.03 o 
 -10   9   8      109.47      120.07     15.57 o 
  -9   9   8       18.89       24.59      8.24 o 
  -8   9   8        1.36        8.22      5.87 o 
  -7   9   8        8.41       24.68      7.26 o 
  -6   9   8        4.98        1.24      5.46 o 
  -5   9   8       56.03       65.96     10.37 o 
  -4   9   8        8.59       10.78      4.88 o 
  -3   9   8      154.34      167.89     13.13 o 
  -2   9   8       87.41      109.96     11.04 o 
  -1   9   8        2.38        6.69      4.61 o 
   0   9   8       16.99       32.91      7.44 o 
   1   9   8        3.09        5.18      4.81 o 
   2   9   8        9.27        9.03      5.63 o 
   3   9   8        0.00        6.19      5.26 o 
   4   9   8        0.18        3.51      5.40 o 
 -22   1   9        0.08        4.98      7.35 o 
 -21   1   9        1.14        4.90      7.97 o 
 -20   1   9       66.02       67.33     19.76 o 
 -19   1   9        2.10        0.95      6.85 o 
 -18   1   9       76.15       57.66     12.67 o 
 -17   1   9       74.41       81.14     15.15 o 
 -16   1   9      189.69      174.44     19.42 o 
 -15   1   9       67.68       81.64     14.20 o 
 -14   1   9       70.60       69.52     12.71 o 
 -13   1   9        2.85        6.73      6.16 o 
 -12   1   9       87.06       98.54     14.56 o 
 -11   1   9        5.76        8.11      5.46 o 
 -10   1   9      315.10      299.00     19.56 o 
  -9   1   9        1.38        9.48      5.61 o 
  -8   1   9        7.38        2.75      5.68 o 
  -7   1   9        2.40        6.71      5.82 o 
  -6   1   9        5.26       12.03      5.06 o 
  -5   1   9      153.92      152.88      9.34 o 
  -4   1   9       12.49       16.90      6.16 o 
  -3   1   9       35.98       29.66      9.73 o 
  -2   1   9       25.95       26.53      4.60 o 
  -1   1   9      145.94      155.75      9.02 o 
   0   1   9        1.42        2.97      2.94 o 
   1   1   9        3.45        4.82      2.98 o 
   2   1   9       37.84       38.17      5.80 o 
   3   1   9       41.69       48.16      6.22 o 
   4   1   9        4.25        5.92      3.33 o 
   5   1   9        3.29        9.37      3.50 o 
   6   1   9       43.53       48.23      6.60 o 
   7   1   9        3.18        9.71      3.85 o 
   8   1   9       10.57       11.45      3.98 o 
   9   1   9        0.07        3.82      3.80 o 
  10   1   9        0.46        2.96      3.71 o 
  11   1   9       10.33       13.40      4.88 o 
  12   1   9        4.60        7.26      4.18 o 
  13   1   9        2.14        0.00      4.30 o 
  14   1   9       28.70       27.11      7.68 o 
 -22   2   9        0.27        9.56      7.22 o 
 -21   2   9        5.67        6.64      7.69 o 
 -20   2   9       69.56       78.39     15.31 o 
 -19   2   9      157.20      174.30     21.25 o 
 -18   2   9        2.75        0.01      6.68 o 
 -17   2   9       54.59       45.55     11.41 o 
 -16   2   9       74.32       94.82     22.85 o 
 -15   2   9       10.52        5.97      6.30 o 
 -14   2   9       79.95       75.71     13.23 o 
 -13   2   9        0.18        7.12      6.70 o 
 -12   2   9      139.28      133.07     16.02 o 
 -11   2   9       90.68       91.79     13.55 o 
 -10   2   9      106.24      113.70     14.44 o 
  -9   2   9       37.40       34.83      8.75 o 
  -8   2   9      173.45      140.57     15.31 o 
  -7   2   9      259.57      233.08     17.22 o 
  -6   2   9       24.49       30.38      6.53 o 
  -5   2   9       10.46       10.31      3.62 o 
  -4   2   9        2.27        6.45      3.44 o 
  -3   2   9      547.41      326.19    130.38 o 
  -2   2   9      178.02      199.26     11.74 o 
  -1   2   9       48.55       54.86      6.28 o 
   0   2   9      309.63      279.69     20.59 o 
   1   2   9      593.95      546.96     21.86 o 
   2   2   9       35.51       29.36      7.99 o 
   3   2   9      229.88      148.12     55.65 o 
   4   2   9       78.88       48.97     18.71 o 
   5   2   9      217.45      174.80     19.97 o 
   6   2   9       12.27       11.68      4.17 o 
   7   2   9        1.27        8.50      3.76 o 
   8   2   9        8.13       16.97      4.82 o 
   9   2   9       56.44       54.56      7.67 o 
  10   2   9        7.41        4.54      4.39 o 
  11   2   9        0.01        0.00      3.82 o 
  12   2   9        0.73        5.19      4.24 o 
  13   2   9        3.35        3.94      5.20 o 
  14   2   9        0.17        4.11      5.50 o 
 -21   3   9       95.93      100.31     17.34 o 
 -20   3   9       58.47       73.03     15.43 o 
 -19   3   9       37.94       40.35     12.74 o 
 -18   3   9       34.71       27.18     10.32 o 
 -17   3   9       43.30       38.33     11.30 o 
 -16   3   9        0.06        1.37      6.07 o 
 -15   3   9       79.67       87.37     15.31 o 
 -14   3   9      181.87      184.31     20.89 o 
 -13   3   9        9.33       19.34      7.52 o 
 -12   3   9        3.37        6.96      6.51 o 
 -11   3   9       34.96       42.04     10.44 o 
 -10   3   9      105.17       81.95     13.99 o 
  -9   3   9        0.97        0.00      6.70 o 
  -8   3   9       12.32       17.22      7.34 o 
  -7   3   9      232.21      208.59     23.02 o 
  -6   3   9       14.00       21.70      6.33 o 
  -5   3   9        0.19        8.15      4.41 o 
  -4   3   9      177.50      185.00     10.52 o 
  -3   3   9        4.70        9.83      3.60 o 
  -2   3   9       74.10       93.79      9.39 o 
  -1   3   9       50.64       54.89      7.34 o 
   0   3   9       25.88       30.50      5.65 o 
   1   3   9      129.59      115.41     12.41 o 
   2   3   9       30.83       25.40      7.03 o 
   3   3   9       62.80       83.93     11.31 o 
   4   3   9       31.77       32.74      7.78 o 
   5   3   9       43.74       61.23     10.05 o 
   6   3   9        0.99        4.10      4.28 o 
   7   3   9       22.00       28.62      7.73 o 
   8   3   9       31.82       32.80      8.09 o 
   9   3   9        0.00        3.07      5.64 o 
  10   3   9       22.69       22.30      7.67 o 
  11   3   9        9.34        1.19      6.20 o 
  12   3   9       17.18       17.72      7.78 o 
  13   3   9        0.69        8.80      6.75 o 
 -21   4   9        0.02        7.33      9.40 o 
 -20   4   9        4.46        5.49      9.41 o 
 -19   4   9       27.33       36.81     12.39 o 
 -18   4   9        4.27        2.17      7.35 o 
 -17   4   9       39.13       36.53     11.41 o 
 -16   4   9       61.50       87.56     16.12 o 
 -15   4   9      106.91       85.33     15.53 o 
 -14   4   9       64.75       68.65     14.14 o 
 -13   4   9      130.11      137.36     18.39 o 
 -12   4   9       51.45       38.97     10.90 o 
 -11   4   9       34.12       24.87      9.47 o 
 -10   4   9       47.69       56.43     12.36 o 
  -9   4   9        0.00        0.58      5.86 o 
  -8   4   9        2.54        3.45      6.30 o 
  -7   4   9        7.17       12.33      5.44 o 
  -6   4   9      370.23      385.00     18.72 o 
  -5   4   9       28.27       23.18      6.45 o 
  -4   4   9       72.06       74.48      8.61 o 
  -3   4   9       62.28       54.00      8.97 o 
  -2   4   9       93.82      107.12     10.14 o 
  -1   4   9      181.11      182.53     17.66 o 
   0   4   9        3.69        0.00      3.61 o 
   1   4   9        0.64        8.24      5.02 o 
   2   4   9       15.42       12.06      5.03 o 
   3   4   9       55.97       62.29     10.37 o 
   4   4   9      206.98      187.11     16.40 o 
   5   4   9       23.38       28.90      7.46 o 
   6   4   9       48.98       55.64      9.80 o 
   7   4   9        0.10        9.77      5.55 o 
   8   4   9       43.41       53.25     10.14 o 
   9   4   9        2.02       15.71      6.49 o 
  10   4   9       10.77       12.85      6.73 o 
  11   4   9       20.59       21.57      8.93 o 
  12   4   9       14.15       10.70      7.68 o 
 -19   5   9       12.09       18.50     10.20 o 
 -18   5   9      213.85      215.50     25.14 o 
 -17   5   9       93.95       97.26     17.86 o 
 -16   5   9       82.89       78.74     16.02 o 
 -15   5   9      141.89      129.00     19.55 o 
 -14   5   9        4.57       10.93      7.92 o 
 -13   5   9        5.53        9.61      8.46 o 
 -12   5   9       22.57       20.67      9.47 o 
 -11   5   9       25.11       26.46      9.96 o 
 -10   5   9       67.15       71.48     13.84 o 
  -9   5   9       46.47       43.99     11.23 o 
  -8   5   9       23.35       20.13      8.22 o 
  -7   5   9       48.36       54.47      9.38 o 
  -6   5   9       46.51       48.31      8.97 o 
  -5   5   9        2.57        0.18      8.25 o 
  -4   5   9      138.42       93.98     22.17 o 
  -3   5   9       43.40       52.43      7.67 o 
  -2   5   9       23.98       29.74      6.19 o 
  -1   5   9       40.27       35.93      6.99 o 
   0   5   9       16.62       20.48      6.33 o 
   1   5   9       98.65       93.27     16.72 o 
   2   5   9       47.41       42.52      8.81 o 
   3   5   9        8.15        9.86      5.08 o 
   4   5   9       16.26       23.11      6.71 o 
   5   5   9        0.96        3.85      6.87 o 
   6   5   9       19.78       21.35      7.11 o 
   7   5   9        2.10        0.00      5.30 o 
   8   5   9        0.31        0.00      5.07 o 
   9   5   9        9.46       10.10      8.15 o 
  10   5   9       22.77       20.10      7.32 o 
  11   5   9        4.29        9.98      6.96 o 
 -18   6   9       35.29       66.05     16.76 o 
 -17   6   9       42.71       43.60     13.95 o 
 -16   6   9       15.15       18.60     10.65 o 
 -15   6   9        0.12        4.66      6.87 o 
 -14   6   9       72.18       91.34     16.61 o 
 -13   6   9        5.07        2.58      7.00 o 
 -12   6   9        0.00        2.95      7.14 o 
 -11   6   9       32.18       38.15     10.81 o 
 -10   6   9       46.51       47.12     11.54 o 
  -9   6   9        5.51       10.23      8.38 o 
  -8   6   9       12.79       13.13      7.38 o 
  -7   6   9       33.87       41.04      8.80 o 
  -6   6   9        1.40        4.97      5.92 o 
  -5   6   9       64.12       74.86     11.21 o 
  -4   6   9       13.10       18.42      6.80 o 
  -3   6   9        0.81        3.81      3.47 o 
  -2   6   9       36.44       37.58      6.32 o 
  -1   6   9       12.01       15.90      4.86 o 
   0   6   9        0.91        6.46      3.91 o 
   1   6   9        0.51        3.55      4.36 o 
   2   6   9       66.07       80.39     11.94 o 
   3   6   9      269.40      263.88     22.43 o 
   4   6   9       46.37       49.65     10.73 o 
   5   6   9        7.88       18.32      7.25 o 
   6   6   9       60.70       60.44     11.18 o 
   7   6   9       18.08       12.16      6.40 o 
   8   6   9       13.60       20.88      7.42 o 
   9   6   9        1.74        0.00      5.58 o 
 -15   7   9        4.50        0.00      6.26 o 
 -14   7   9       10.30       12.15     14.43 o 
 -13   7   9       10.37       14.73      8.34 o 
 -12   7   9       61.71       52.54     12.95 o 
 -11   7   9      171.29      171.23     21.45 o 
 -10   7   9       42.22       33.67     11.60 o 
  -9   7   9       34.06       23.38      9.58 o 
  -8   7   9       18.98       37.89     11.68 o 
  -7   7   9        0.01        5.67      6.20 o 
  -6   7   9        3.33        4.10      4.99 o 
  -5   7   9        5.42        3.42      5.00 o 
  -4   7   9       62.12       71.36     11.35 o 
  -3   7   9        4.66        6.30      4.32 o 
  -2   7   9       51.72       51.65      7.31 o 
  -1   7   9       23.49       34.18      6.64 o 
   0   7   9       10.92       10.65      4.96 o 
   1   7   9        5.76       15.67      5.90 o 
   2   7   9        0.01        0.00      4.46 o 
   3   7   9        7.16        4.64      5.07 o 
   4   7   9       18.61       28.17      7.70 o 
   5   7   9       35.88       41.60      9.54 o 
   6   7   9        1.37        0.00      5.05 o 
   7   7   9        0.02        2.39      5.27 o 
 -12   8   9       25.07       39.98     12.30 o 
 -11   8   9       19.22       13.67      8.85 o 
 -10   8   9       59.28       65.74     11.97 o 
  -9   8   9       16.31       10.30      6.94 o 
  -8   8   9       19.82        6.58      8.01 o 
  -7   8   9       29.22       42.54      8.15 o 
  -6   8   9        6.32        7.93      5.97 o 
  -5   8   9       30.85       34.77      8.06 o 
  -4   8   9        6.43       12.68      6.04 o 
  -3   8   9        1.19        6.72      5.24 o 
  -2   8   9        1.02        1.75      4.35 o 
  -1   8   9        0.39        0.43      4.60 o 
   0   8   9       11.44       14.38      6.16 o 
   1   8   9       72.10       59.11      9.39 o 
   2   8   9       11.50       12.12      5.84 o 
   3   8   9        7.96       20.21      6.74 o 
 -21   0  10        5.43        8.93     11.00 o 
 -20   0  10       27.29       38.83     15.46 o 
 -19   0  10      230.68      213.75     33.33 o 
 -18   0  10      219.99      203.09     32.30 o 
 -17   0  10       84.29       88.66     22.68 o 
 -16   0  10       94.60       63.92     20.27 o 
 -15   0  10       98.00      123.02     25.09 o 
 -14   0  10        0.01        2.75      9.62 o 
 -13   0  10      349.80      347.77     32.99 o 
 -12   0  10        0.68        7.90      8.59 o 
 -11   0  10       44.53       47.42     15.46 o 
 -10   0  10      157.58      143.30     24.74 o 
  -9   0  10       55.53       69.76     18.56 o 
  -8   0  10      693.29      649.83     42.27 o 
  -7   0  10       25.75       37.80     14.43 o 
  -6   0  10        4.07        2.41      8.93 o 
  -5   0  10      345.42      316.49     29.90 o 
  -4   0  10       29.40       33.70      6.84 o 
  -3   0  10       65.72       85.85     10.60 o 
  -2   0  10       74.00       76.97     10.50 o 
  -1   0  10      700.63      677.13     42.24 o 
   0   0  10       19.91       17.54      5.59 o 
   1   0  10      114.10      129.79     13.32 o 
   2   0  10       62.12       61.51      9.75 o 
   3   0  10       85.45       81.41     11.32 o 
   4   0  10       38.14       62.03     10.44 o 
   5   0  10       42.34       62.60     10.57 o 
   6   0  10      141.49      160.01     16.07 o 
   7   0  10       35.38       36.93      8.04 o 
   8   0  10       20.43       24.39      7.54 o 
   9   0  10        4.54       15.26      6.27 o 
  10   0  10        2.11        1.90      8.47 o 
  11   0  10       14.57        8.97      6.16 o 
 -20   1  10       89.59      100.63     17.16 o 
 -19   1  10      181.28      207.66     23.43 o 
 -18   1  10        7.97        6.94      8.76 o 
 -17   1  10       19.50        8.27      7.76 o 
 -16   1  10      104.54      105.61     17.07 o 
 -15   1  10      143.99      153.61     19.12 o 
 -14   1  10        0.93        9.69      6.90 o 
 -13   1  10      259.91      272.29     20.65 o 
 -12   1  10      590.23      519.51     28.17 o 
 -11   1  10       13.21       17.20      7.65 o 
 -10   1  10       66.82       69.53     12.74 o 
  -9   1  10      215.24      223.28     17.98 o 
  -8   1  10        1.82        3.61      5.59 o 
  -7   1  10       56.83       38.50      9.99 o 
  -6   1  10       10.37       14.61      7.17 o 
  -5   1  10      369.47      390.59     23.40 o 
  -4   1  10      117.14      123.92      9.47 o 
  -3   1  10      134.42      150.51     10.24 o 
  -2   1  10      569.58      584.74     15.86 o 
  -1   1  10       70.82       66.38      8.31 o 
   0   1  10       23.45       21.89      5.25 o 
   1   1  10      187.21      207.16     14.78 o 
   2   1  10       76.95       74.71      8.20 o 
   3   1  10       13.63        8.94      3.93 o 
   4   1  10        9.03       13.55      4.54 o 
   5   1  10      203.48      214.47     12.78 o 
   6   1  10       35.90       31.98      6.44 o 
   7   1  10       25.12       28.11      6.04 o 
   8   1  10      103.42      102.11     12.07 o 
   9   1  10       11.84       13.49      5.36 o 
  10   1  10       17.31       21.27      6.48 o 
  11   1  10       11.75       16.35      5.14 o 
 -20   2  10        0.02        0.00      6.80 o 
 -19   2  10        0.46        0.00      6.79 o 
 -18   2  10       28.64       19.94      9.47 o 
 -17   2  10       89.21       83.04     15.46 o 
 -16   2  10       33.54       23.46      9.47 o 
 -15   2  10      197.59      234.08     21.09 o 
 -14   2  10       75.34       84.85     14.42 o 
 -13   2  10       48.32       57.52     11.74 o 
 -12   2  10       10.49       26.34      8.74 o 
 -11   2  10      183.68      220.58     19.31 o 
 -10   2  10       40.58       46.07     11.68 o 
  -9   2  10       21.36       12.95     15.98 o 
  -8   2  10      179.40      179.61     17.34 o 
  -7   2  10        0.96        0.00      5.95 o 
  -6   2  10      260.79      257.87     19.23 o 
  -5   2  10      446.33      504.85     24.78 o 
  -4   2  10       24.12       31.50      7.75 o 
  -3   2  10       87.62       71.73     40.28 o 
  -2   2  10       69.05       63.62      8.07 o 
  -1   2  10       16.86       22.01      5.36 o 
   0   2  10       15.93       16.41      4.52 o 
   1   2  10       99.07       68.49     21.50 o 
   2   2  10        6.87       23.27      6.54 o 
   3   2  10        3.49       10.09      4.99 o 
   4   2  10       30.64       38.25      8.45 o 
   5   2  10       49.88       80.69     11.67 o 
   6   2  10       10.09       20.24      6.99 o 
   7   2  10       11.77       17.03      7.45 o 
   8   2  10       11.79       21.10      7.43 o 
   9   2  10       11.99       35.87      9.69 o 
  10   2  10        8.25        5.96      6.85 o 
  11   2  10        9.95        7.83      7.39 o 
 -19   3  10        2.57        7.79      8.50 o 
 -18   3  10        5.60       10.40      9.00 o 
 -17   3  10       38.93       38.37     10.89 o 
 -16   3  10      272.76      269.08     22.92 o 
 -15   3  10        3.46        5.52      6.44 o 
 -14   3  10        1.89        2.21      6.19 o 
 -13   3  10       97.95      121.99     18.10 o 
 -12   3  10      114.41      103.87     16.37 o 
 -11   3  10       24.14       34.69     10.32 o 
 -10   3  10       31.83       34.76     10.31 o 
  -9   3  10      370.71      314.45     23.08 o 
  -8   3  10      171.63      150.05     18.71 o 
  -7   3  10       22.87       35.42      9.79 o 
  -6   3  10      573.28      583.01     30.01 o 
  -5   3  10      316.46      315.29     21.99 o 
  -4   3  10       47.78       52.18      8.85 o 
  -3   3  10      238.91      157.27     56.83 o 
  -2   3  10      325.03      331.52     15.01 o 
  -1   3  10       38.41       35.48      7.51 o 
   0   3  10        5.58       11.66      5.33 o 
   1   3  10        9.89       30.17      7.50 o 
   2   3  10      152.66      166.79     15.85 o 
   3   3  10       31.71       24.83      9.09 o 
   4   3  10      128.54      151.64     15.84 o 
   5   3  10        1.20       12.84      6.28 o 
   6   3  10        8.83        4.90      5.99 o 
   7   3  10        1.74        9.33      6.30 o 
   8   3  10        0.37        0.00      5.80 o 
   9   3  10      112.35       99.05     14.65 o 
  10   3  10       67.03       84.14     13.77 o 
 -18   4  10        0.34        0.00      7.49 o 
 -17   4  10       82.11       82.69     15.80 o 
 -16   4  10       15.62       16.65      8.81 o 
 -15   4  10       10.23       19.93     12.03 o 
 -14   4  10       20.39       23.66      9.41 o 
 -13   4  10       50.87       27.34     10.40 o 
 -12   4  10       48.51       36.54     10.86 o 
 -11   4  10       92.20      104.57     17.25 o 
 -10   4  10      191.86      188.68     21.45 o 
  -9   4  10       43.58       36.37     11.04 o 
  -8   4  10       62.31       80.85     14.91 o 
  -7   4  10        2.41        4.37      7.42 o 
  -6   4  10      182.11      181.92     20.96 o 
  -5   4  10      113.62      128.04     16.63 o 
  -4   4  10       32.45       37.38      8.20 o 
  -3   4  10      110.48      114.92     17.91 o 
  -2   4  10       82.85      103.56     10.71 o 
  -1   4  10       46.98       52.95     11.99 o 
   0   4  10       14.04       18.70      6.12 o 
   1   4  10       11.14       16.38      5.87 o 
   2   4  10        2.52        6.00      5.11 o 
   3   4  10        4.03       15.05      6.32 o 
   4   4  10        1.79       12.43      6.30 o 
   5   4  10       42.40       46.69      9.81 o 
   6   4  10       30.61       46.99      9.56 o 
   7   4  10        2.09        3.26      5.98 o 
   8   4  10       82.00       82.12     15.55 o 
   9   4  10       37.99       71.13     12.96 o 
 -17   5  10        2.47       16.07      8.43 o 
 -16   5  10      101.80      123.37     19.44 o 
 -15   5  10        0.30       13.47      8.41 o 
 -14   5  10        2.38        7.43      7.49 o 
 -13   5  10       11.51       10.57      8.93 o 
 -12   5  10      100.13       97.27     17.21 o 
 -11   5  10        0.92        0.00      7.18 o 
 -10   5  10       81.18       74.43     15.36 o 
  -9   5  10      462.35      450.48     56.53 o 
  -8   5  10       25.20       14.16      9.05 o 
  -7   5  10       47.43       60.00     13.26 o 
  -6   5  10        2.50        2.79      9.45 o 
  -5   5  10      378.69      425.89     53.26 o 
  -4   5  10        6.09       14.26      6.34 o 
  -3   5  10        4.39        0.00      4.89 o 
  -2   5  10      130.92      142.89     14.81 o 
  -1   5  10        1.11        4.62      5.21 o 
   0   5  10        3.66        8.69      5.29 o 
   1   5  10       37.63       55.10     10.25 o 
   2   5  10       11.15       13.38      5.88 o 
   3   5  10        3.73        6.43      5.46 o 
   4   5  10        3.23        3.21      6.59 o 
   5   5  10       14.81       33.43      8.89 o 
   6   5  10       74.47       71.23     12.56 o 
   7   5  10        8.61       16.22      7.72 o 
   8   5  10       55.24       46.45     10.98 o 
 -15   6  10       54.14       60.91     14.33 o 
 -14   6  10       17.04        7.95      7.75 o 
 -13   6  10       33.01       50.29     13.71 o 
 -12   6  10        5.53       12.03      8.32 o 
 -11   6  10        2.88        4.15      6.65 o 
 -10   6  10       15.49       30.09     10.13 o 
  -9   6  10        1.80        0.00      7.03 o 
  -8   6  10      116.16      154.02     20.77 o 
  -7   6  10       10.22       16.91      8.90 o 
  -6   6  10        2.53        8.35      8.17 o 
  -5   6  10       22.47       33.54      9.75 o 
  -4   6  10       14.77       24.25      7.41 o 
  -3   6  10       31.92       42.93      8.94 o 
  -2   6  10        7.12       10.69      5.96 o 
  -1   6  10        5.96        2.26      5.04 o 
   0   6  10        7.48        5.88      5.53 o 
   1   6  10       16.91       19.63      7.08 o 
   2   6  10       53.62       66.85     11.51 o 
   3   6  10        0.71        8.96      5.92 o 
   4   6  10       34.55       55.55     11.04 o 
   5   6  10        3.47        0.58      4.55 o 
 -11   7  10        0.44       10.70      7.75 o 
 -10   7  10        3.70       15.37      8.09 o 
  -9   7  10       74.13       99.84     17.56 o 
  -8   7  10        0.12        3.07      7.56 o 
  -7   7  10        0.71        0.00      7.87 o 
  -6   7  10      115.25      133.32     20.01 o 
  -5   7  10        0.02        3.33      6.54 o 
  -4   7  10        5.07        7.71      8.46 o 
  -3   7  10        0.03        0.00      5.48 o 
  -2   7  10        0.79       13.78     12.89 o 
  -1   7  10        0.01        0.33      5.59 o 
   0   7  10        0.87        8.81      5.99 o 
   1   7  10       41.89       48.27      9.75 o 
   2   7  10       31.52       30.11      8.44 o 
 -18   1  11        0.00        4.06      7.84 o 
 -17   1  11        0.22        0.00      6.79 o 
 -16   1  11        0.00        9.45      8.62 o 
 -15   1  11       43.37       54.38     13.30 o 
 -14   1  11      169.41      209.03     22.58 o 
 -13   1  11       47.65       56.62     12.85 o 
 -12   1  11       26.51       37.95     10.41 o 
 -11   1  11       15.19       22.55     16.67 o 
 -10   1  11       53.88       60.35     12.76 o 
  -9   1  11       17.92       25.61      9.20 o 
  -8   1  11        0.30        0.00      7.56 o 
  -7   1  11        4.20       11.68      7.51 o 
  -6   1  11        2.73        8.59      7.29 o 
  -5   1  11      238.62      237.30     19.79 o 
  -4   1  11        3.74        0.00      5.66 o 
  -3   1  11      103.18      125.66     16.76 o 
  -2   1  11        6.41        9.09      4.06 o 
  -1   1  11       17.96       20.95      5.09 o 
   0   1  11        2.45       12.47      4.14 o 
   1   1  11        3.77        6.62      3.58 o 
   2   1  11       22.60       19.77      4.78 o 
   3   1  11        0.00        1.35      3.48 o 
   4   1  11        4.50        4.37      3.83 o 
   5   1  11        2.83        2.21      3.73 o 
   6   1  11       18.89       26.88      5.73 o 
   7   1  11        1.16        7.89      4.42 o 
   8   1  11        3.83       10.44      4.82 o 
 -17   2  11        6.17       11.68     11.00 o 
 -16   2  11       39.58       58.76     19.24 o 
 -15   2  11        9.80       24.05     13.40 o 
 -14   2  11        7.80        9.28     10.31 o 
 -13   2  11        5.00       15.46     12.71 o 
 -12   2  11       32.47       39.52     16.15 o 
 -11   2  11      112.21      108.59     24.74 o 
 -10   2  11        0.60        0.00      7.90 o 
  -9   2  11        3.95        5.15     11.00 o 
  -8   2  11        8.29        9.97      9.62 o 
  -7   2  11        0.93        0.00      8.59 o 
  -6   2  11        5.27       13.40     11.68 o 
  -5   2  11      173.58      188.32     30.24 o 
  -4   2  11       16.80       24.05      8.56 o 
  -3   2  11       13.03       11.06      7.27 o 
  -2   2  11        0.26        2.99      4.53 o 
  -1   2  11       16.67       19.24      6.86 o 
   0   2  11       27.58       30.87      7.55 o 
   1   2  11       19.19       13.49      6.63 o 
   2   2  11        0.75        5.41      6.18 o 
   3   2  11       73.35       86.89     12.89 o 
   4   2  11       19.80       30.20      8.51 o 
   5   2  11       28.43       36.25      9.29 o 
   6   2  11        4.91        7.55      9.16 o 
   7   2  11       62.27       56.11     11.77 o 
 -16   3  11        1.73        9.57      7.03 o 
 -15   3  11        0.44       13.44      7.43 o 
 -14   3  11        1.36        9.90      7.41 o 
 -13   3  11       48.75       52.05     13.30 o 
 -12   3  11       10.53        9.93      8.59 o 
 -11   3  11        8.13       19.95      8.95 o 
 -10   3  11       30.84       22.51      9.72 o 
  -9   3  11        1.13        1.95      7.24 o 
  -8   3  11        0.04        1.20      7.41 o 
  -7   3  11       18.67       27.27     10.31 o 
  -6   3  11        0.21        6.55      7.14 o 
  -5   3  11        0.27        5.40      7.38 o 
  -4   3  11       23.32       22.52      9.09 o 
  -3   3  11       18.89       38.90     10.37 o 
  -2   3  11       35.46       58.58     12.85 o 
  -1   3  11       12.46       25.53      7.18 o 
   0   3  11        0.03        1.55      4.66 o 
   1   3  11       26.11       45.12      9.77 o 
   2   3  11        7.58       15.62      6.78 o 
   3   3  11        0.57        7.88      6.31 o 
   4   3  11        6.29        8.93      6.70 o 
   5   3  11        2.31        1.96      6.14 o 
   6   3  11       96.28      112.06     15.37 o 
 -15   4  11        3.53        5.34      6.90 o 
 -14   4  11        2.76        8.54      7.83 o 
 -13   4  11       10.68       15.66      8.38 o 
 -12   4  11        0.93        0.11      5.83 o 
 -11   4  11       10.69       13.94      8.20 o 
 -10   4  11       25.40       19.31      9.00 o 
  -9   4  11        1.17        1.46      9.79 o 
  -8   4  11       15.27       21.69      9.33 o 
  -7   4  11       12.44       15.42      8.95 o 
  -6   4  11        0.72        0.00      6.69 o 
  -5   4  11       19.70       21.87      9.20 o 
  -4   4  11        5.09        5.80      7.52 o 
  -3   4  11       36.44       48.64     12.63 o 
  -2   4  11        5.45       17.73      8.87 o 
  -1   4  11        3.92        9.68      5.72 o 
   0   4  11        6.34        1.65      5.65 o 
   1   4  11       10.76       15.83      7.30 o 
   2   4  11       22.90       36.83      9.15 o 
   3   4  11       27.79       39.11      9.84 o 
   4   4  11        3.86        5.36      6.72 o 
   5   4  11        9.94       11.54      9.27 o 
 -13   5  11       74.24       71.19     14.94 o 
 -12   5  11       51.48       41.27     11.35 o 
 -11   5  11        3.51        0.00      7.22 o 
 -10   5  11        2.31        0.00      6.68 o 
  -9   5  11        5.81        7.47      9.62 o 
  -8   5  11        0.18        0.00      7.24 o 
  -7   5  11        5.01        5.89      7.84 o 
  -6   5  11        1.66        0.00      7.65 o 
  -5   5  11       20.41       23.89      9.82 o 
  -4   5  11       15.83       23.43      9.33 o 
  -3   5  11        0.09        0.00      7.00 o 
  -2   5  11       18.95       21.45     15.29 o 
  -1   5  11       11.10        0.55      8.36 o 
   0   5  11        0.69        2.48     11.40 o 
   1   5  11       53.54       52.01     11.12 o 
   2   5  11       10.57        8.43      7.23 o 
  -8   6  11        0.02        0.00      7.65 o 
  -7   6  11       43.44       43.54     12.90 o 
  -6   6  11        0.18        0.00      8.01 o 
  -5   6  11        0.57        0.00      8.17 o 
  -4   6  11        1.41       22.68     13.40 o 
  -3   6  11       11.92       27.03      9.57 o 
  -2   6  11        0.13        2.82      6.35 o 
 -14   0  12       51.78       54.98     18.56 o 
 -13   0  12       26.84       28.52     14.78 o 
 -12   0  12       23.05       46.05     17.18 o 
 -11   0  12        0.90       12.03     12.03 o 
 -10   0  12        0.56        0.00      9.97 o 
  -9   0  12       81.96      102.41     24.40 o 
  -8   0  12        2.42       19.24     12.37 o 
  -7   0  12        6.69        0.00      9.62 o 
  -6   0  12        0.01        0.00     10.31 o 
  -5   0  12       10.05       19.24     13.75 o 
  -4   0  12      118.89      126.46     26.46 o 
  -2   0  12       12.74       38.83     13.75 o 
  -1   0  12        3.51       11.08      6.26 o 
   0   0  12       18.29       33.19      8.64 o 
   1   0  12       48.03       74.98     11.94 o 
   2   0  12        3.76        5.59      5.86 o 
   3   0  12        2.75        2.18      6.07 o 
 -13   1  12       17.95       24.56     10.20 o 
 -12   1  12       12.20       27.43      9.24 o 
 -11   1  12        1.25        3.44      6.56 o 
 -10   1  12        0.78        0.00      5.83 o 
  -9   1  12       45.83       50.43     13.92 o 
  -8   1  12       31.27       26.20     10.31 o 
  -7   1  12       21.12       34.16     10.86 o 
  -6   1  12      182.93      218.51     21.82 o 
  -5   1  12       42.19       73.67     15.31 o 
  -4   1  12       45.82       63.33     15.98 o 
  -3   1  12      109.12      128.78     18.33 o 
  -2   1  12       26.69       45.70     17.18 o 
  -1   1  12        2.77       14.72      6.96 o 
   0   1  12       27.40       30.27      7.27 o 
   1   1  12        3.28        9.59      5.89 o 
   2   1  12        0.73        7.94      5.38 o 
 -13   2  12        0.65        0.00     10.31 o 
 -12   2  12       22.41       28.52     13.75 o 
 -11   2  12        9.27        6.87     11.34 o 
 -10   2  12        4.74       20.96     15.12 o 
  -9   2  12       16.56       19.59     13.75 o 
  -8   2  12       69.04       79.04     21.99 o 
  -7   2  12       10.30       31.01     20.96 o 
  -6   2  12       11.66       23.18      9.54 o 
  -5   2  12       15.46       34.71     15.46 o 
  -3   2  12      107.36      120.62     26.80 o 
  -2   2  12       61.60      106.87     25.77 o 
  -1   2  12        0.17       11.78      8.62 o 
   0   2  12        7.73       11.94      5.88 o 
   1   2  12        0.89        7.94      5.78 o 
   2   2  12       13.48       22.78     10.76 o 
 -11   3  12        4.23       10.28      7.63 o 
 -10   3  12        6.08        5.16      8.25 o 
  -9   3  12       52.68       65.40     23.37 o 
  -8   3  12        1.33        0.09      6.75 o 
  -7   3  12       12.96       31.96     11.66 o 
  -6   3  12       51.25       63.76     14.95 o 
  -5   3  12       10.32        3.78     10.31 o 
  -3   3  12        1.16        9.97     12.37 o 
  -2   3  12        1.23       11.00     13.75 o 
  -1   3  12       16.82       23.79     11.86 o 
   0   3  12        7.42       15.78      7.54 o 
  -7   4  12       34.96       47.51     12.39 o 
  -6   4  12        0.29        9.45      8.50 o 
  -5   4  12       53.09       45.36     16.84 o 
                                                 
